# Supplementary material for: Distinct Genomic Integration of MLV and SIV Vectors in Primate Hematopoietic Stem and Progenitor Cells
Source: PLoS Biol. 2004 Nov 23;2(12):e423. doi: 10.1371/journal.pbio.0020423 (PMC529319; doi:10.1371/journal.pbio.0020423)
Supplement: Dataset S1 — (78 KB TXT). [file pbio.0020423.sd001.txt]

>95E003-2p16.3
AATTAAACACCTCAGATGGGGGCCTCAGCTGCTAAGGACACATGCTGTTTGCTCTGAGGA
ATGAAGTGTTGCCAAGATCACTAATGGTGATGGCTTGTCAATAATCCTGGGAATGCTCCC
TTACCAAACAGATCTAAAGGGGCCAGATACCTACTCTAGGCCATCAAAGTCCAGTGGAGG
ATTGATGTAGAACAAACTTCTGCTTGCTAAGTTGAAAGCAAGGAGACCCCACTGGGCAAG
GTTTGGGATCAGGATGGAGTTTTCTGGAATAAGGGACATAGAGAG

>95E003-2q33.1
CCAGCCATTGGAAGTGTGTAAAGGACAGTCTTTAAGCAACACAGATGTTTCCACACCAGG
GCTCAGTGAGGC

>95E003-3q12.1
AATTTAGAGAGGTGAAAGCAGATCCTAAGACAACAAAAGCATCATGTTTGTGAGGTGCTC
AGAGACGGAAGCTATCAGCATGATGGAAATGGTCAATCACAGCTGCAGAGAAGTTCAGAT
CAAGGTCAAAGGAAAATGGAGCAGGTTATCAACAGTATTGCTTCAAAGTCATAATGAAAG
AAGAGGGAATTTAGAGAGGTGAAAGCAGATCCTAAGACAACAAAGGCAAGGTTTGGGATC
AGGATGGAGTTTTCTGGAATAAGGGACATAGAGAG

>95E003-5q11
AATTATAAAGTAAATGATATGTTTTCAAAAAAAGATATCAATACACTGACAGGATATCTG
TGGTAAGCAA

>95E003-5q31.1
AATTCAGTGTGGTTCCTATACTAGGCCAAATCCTCAGCTGAACCGTATGTGGCCTCATAT
CTGACTCTACAAAAAGCACAAGAACAAAGCTGGCCCCCTTTTGAGGAAATAATGATTGAA
CCTGGGTTTCTGGG

>95E003-6q14.1
AATTAAAATGATGCAGAAAACCGGTATGATTAAGTGCAGTCTTTGGGGAATGGACTGTTC

>95E003-6q21
GGCCTTCTGTACCACTGAGGGCCAAGTATAACATTCACATCCCGGAAGACNAAAGGATCA
CCTGCCCTGCCTCGGAATCTGCAACTGTCATGGCCACCAGAAAGGCAGGCTTTGAGGAGT
GAGGGGCTCACCTGGCCCCTAGACATGGGGCTCTCTGGCCTCATCAGGAGACTTACTGGT
TCAA

>95E003-8q13.1
AATAAAGACATCTGNGNTNACNCCAAAAAAGAAAGAAGGAAAGCCCGTTGACCCTCAATC
CACTCTATGAACAGTTTTACTTCTGTTTCTGAACAGTGAAGTGTAAACCATTTTCAAAGC
AAAATGTCTCTGAACAAAAGAAGTTATAATGCAACCACAGCTGCCAAGGTCAGGCTGAGC
TCTCCCTTGGGATAGGCAAATGATGTTTGATCCTATATACCTTTGACTAATGTGGCTTAA
GTAATCAACACTTTTCTAAAAGTTCTTGTAAAAATATCATTCCCTAAAAGATTTCAGCTC
TGACATTTATGAGGAACATCAGTATCTAAAAGGAAATACAGTCACATTTGCTTTACAACA
CTTGTCACATGTTTAACCAGGGTAGATTTACAAGCTCAGTGTCTTAGGCACATGCTTTTA
AAAGTCAAAGTTCAATCTTAAATCTATCCCAATGTGGATAAGAAAAGTGACCATATTTAT
AAC

>95E003-11p15.3
AATTTCTTTACTGGGAAGCATCAGAACTAAACCCTTATATTCAATCTATCCTCTTTAACC
AGAGATTCTTAATGTTTTTGTCTCATGCCCCAAGCCAGTTTTGTACAAACCACATTCCAC
TACATTAGTTGCTGTTCCCCAGATGTGCTGTTACATGTTCATGTATCAGGATATCTGTGA
GAAGGTGGGCA

>95E003-12q24.12
GATTAATGGGGGTTGGGCAGGGCTCCCGCGGCCCCAGCCACACACATTGCCACCCCATCT
GCCCCCTTATTGGGGTTCCATGCAAAATCGTTTTTGAAAAAGTGCTTTGCCGCTTAGAAG
AACCCCCCGACCGCGCTGAAAC

>95E003-12q24.31
AATTGCTTTTTAAAACGTTTTTATGCCAAGAATCCTTCATTGTGATTTTCAGAACCGTGT
NAGATATACCAAGTGACTGTGTGTGGGGTTTGACAACTGTGGAAAGGTGAGCAGGAAACT
CCGGTGGTCTCAGGCCAGGGAGGTGTTTGCTGCATNTGATAGGGAGTAGGGGGCTAGATG
TGGCTCCTTGTACAAACCCCAAACCATGG

>95E003-15q21.1
AATTGATGCAGAGAGCAGAGCAAAGTGACCACATTCCCCCAGGTAAAGGAAACAGATTGT
GCAAAGGCAAGGGGGCATGTCCCTGGCATAGCAGGCTCCTGTCACTTGGGTTCTATTCAT
ATTAACCACATTTCAAGTACTCAATAGCCCCATCTGCCTAGTGACTACTATATCGGAGAG
TGTAGACCTGATTTCACATCTATGAGAACTTTTCCTGAAGTATATAACTATATGATAATG
TCACAAATTTAAATACGCTGAAAGACCACCTGTAGATCTTACTGATATCTTGATCTTCAA
TGAGCTTTTGCAGTGGCTCCCACTATAGCTATCCAAAATGGTTGCATCACATCTTTCATC
TTTCAAATTAAATCATAGATAAGCAG

>95E003-15q24.3
AATTTACTAATCCCACTACACACTTGGTAGGCATCCATTAAATCGTCCCATTTTCTAACA
TATGATATCCCTAAACAAATAAAGGGGATGGAATAGTATAAGTAAGACAGAGGCATACTC
TCTATAGTAGGAAGATCAAACAGGGGCTGACAGTTTTCTACCCATAATATGAAAAATGAA
CAACATACAGACAAGAGAAGTAGAAGTAAGAGCAATATTGCTCTAACATATTAATATAGC
ACATACTTAGCATTAGACTGAGAAGAATAAAAC

>95E003-16q12.1
ANTTCATGGTAACATTTCCTTTNATNGGCATATATTAAAACTTGTTTCCTTGTTCAGGGA
GAAACCATTTTGCTTTATTTCATTACTGTTAATACTGGTGTATGTATTGAAACTGGTATG
GGCTAGGGGCAGTGACTCATGCCTATAATCCCAACACTTAGGGAGANTGAGGCAAGAGGA
TCACCTGAGCCCCCCCAGCAGTTCAAGACCAGCCTGGGCAACATAGGGAGACCCCATCTC
TACATACAAAAAAAAAAAACGAAAAAAGTAATCCGGCATGATGGTGCACTCCTGTGGTCC
CAGCTGCTTGGGAGGCTAAAGTGAGAAGATTGTTGATCCAGGGAAGTTGAGGCTGCAGTG
AGCCTTGATTGCACCTTGCACTATAACCTAGGCGACAGAG

>95E003-17p11.2
AATTATATGTCAACAAAGCTGTTATAAAGAAGAAAAGAGCATATGCTCAGATCACTAGAT
ATTTTGAGTTTTCGAGAGAAGTAGTGTCTCAGGATTAGGTTAGCTACGTATAACAGTAAC
TCCACCATTACAGTGGCTTAAGTAAGAAAGCAGTGCATTTTTACTTATGGAGAAGTCAGG
AGGTAGGTAGTTC

>95E003-17q25.1
AATTTTTATTCTGTAGACAGCCATAGTTCTAAGTTGATGTCAAATCTGGGAGTTGCCCTG
GAGTTGTGTTTTTTGGGGGAGGGGACACTTTTTAGGGAGATTTGCCTCTGTCTTGGTGAA
GGTGACAAGAAGACAGTGTAGCTCTATGAACTCCTGGCAGGTAAATAGTTAGCTTTTTCT
GCAAAGTTATTGGTCACAAACCGAAAGTGTCCCTTTCTAATGATTACTTTGTTCT

>96EO19-2q13
AATTTAAAAATAGGCAAAAGGCTGGGTGCAGTGGTAC

>96EO19-2q31.1
AATTAACTGGGCATGGTGGTACACATNTTAGTTCCAGCTACTNGGGAGGCTGAGGTGGGA
GGACTACTTGAGTCCAGGAGTTTGAGGGTGCCAGTATGTTTGCCCAGGGTGGTCTCAAAC
TCTTAGGCTCAAGCGATCTTCCTACCCTGGCCTCCCAAAGTGCTGGGATTCTAGGCATTA
GCTACAACACCCAGCCAGTATGATTTCTTGAGGTGCTTTTCCGGCCTTGGGAATCTGAGA
GTACAAATGTTTTGCTTTAAATGTCACAGCAACAGTAAATATCTTTGAAACTAATAATCT
CAAGT

>96EO19-3p24.3
AATTTTTTAGGTAATAATCAGAGTTACTTTTTATTCAGCACCTACTGTTGTATTAATCTC
TTATAAACAAACTAACAACAATCTTATAAGG

>96EO19-3p25.31
AATTCCGTGTTAGTTTTTAAACAGTTATCTACCGGGCAAAGTGTAAGAGACAACCATTAA
CAGAGGTGATTTTCAGTGTGCTTCT

>96EO19-6p21.31
AATTCAAGCAATCCCCAGGAGGAGCCTCCCCTTTCCTAGCCTCCCTTCCCTGATCCTTCA
CAGCAGCCTGGAACACGGAGACTCCAGGGATTCCCGGGGCTGGCAAACCAAGCCCAGCCC
TTTTGGACGGTTTGGGAAATCCCTGGCAGGACGCCGGGAGTAGGGAGAGCCCAGACACTG
GCGGGTGGGTGTGGACGACAGGGTGGAAGAAGGGCAAGGCCAAGGAAGACGACCCCAAGC
TGACCCTGGAATCTGACCCTTCCCTGTGTTTAGCTCCAAACCCCCGGTTTATTTAGAGCC
ACGTTTTCTCCTTACCCA

>96EO19-7q34
AATTCTGTAATATAATATTCTTTAAAACACAGTACTTCATCTTTCCTCTTAAAGTCAGTA
AGTATGTCTAAAACAATGATTAGTTCTATTTAGCCTATAAAACCTGCTTTTAAGATTTTG
GGGGCTTGAAATGTGCTAGGATGAGGTGAGATGCTTTCCTAAGTTTATGGGAGAACCTGA
AACTTTCCCATTAGAGTTTAGCAATGTAGGAACAGATATTCTCTTGGCACTCCTGGGCAA
GCTGTACAGGCTCTTCGTTGGAATAAAGACGCTGCAGATAGTACCTTAGTCTGCACTTAG
GGAAGAAGAAATACCATGTTTTTCTCACCTCGTTG

>96EO19-9q33.2
AATTCCTATACCAAGCCACCATGCAGATTTTTCAAACAAACCTGAAAAGCTGAGGAAACC
CTCCTAGAAACCACTCTACCATCTGGGCCATCTGGGAGTCTGTAACCCTGTTGCTTCATT
TTCAAGTTCAAGGAGGTGGGCAATGCATTTATGG

>96EO19-10p13
AATTTTTAGCTANGTTCCACTGAGCTTTGTGACTAANTTTGCANTTGCCTTCCCGTCTTT
TGTTCTTATGTATGAGACATTTACCGT

>96EO19-10q24.1
AATTTAAGAAAACATTTTGGAATCCATTTGATTAGCTGAAAGCAGTTTTAAATATTCCTT
TATTTTTCTTTTTCTTTGAGACAGGGTCTCGCTCTGTCTCCCAGGCTGGAGNGGAGTGCC
ACAATCACAGCTCACAGCAGCCTCGAC

>96EO19-17p13.1
AATTTTACAGAGTTCAAGATGTTACCCTTACTAAAGATCTTTCTAGCTCTTCTGCTCACT
GTATTGATTTATTCCTTCATTAAGTAGTTAC

>96EO19-19p13.3
GGGTGATGCGTTCAAGCCGGGGCAGATTCTCTGCTTCCGTCTATGCAGGCCTGGAAGTTG
CAGGTCATTAGTTGATNGTTGTCCTGGGCACAGGTGCTGTCCTGGCCTTCACTTCTTCTT
CATATTTTATCCCTTTTTTCCCTTTATCCTCCTAAGAGACAATGATGTTTAAATCCAAAA
GGCGCTTGCTTTGCAG

>96EO19-Xp22.22
AATTGGTTTAAGATCAAACAAAAATATGTGTTCAAAGGGCTTGCTGTAGTAAACATAGTT
ATCCTTATTGTTAAAAGCTACCCCATTCTGGATGCCAACTGTAAAGGGTGCTTTTTATAC

>96e025-1p36.13
AATTACATTGCACATGCACGCAGTCCGCTCACTCCTTTGCACAGCCAAGGCTTTCTGGGG
TTCCAAAATGAAACCTTACAGTACCGTGGAAGTCCAGCCTCTCCAGTCTGGGTCGCTTTG
TCCAGCACGTCCAACCTGGGTCGCTGAGGGACCTGACCCAGAAACATGACTTAGGTTATA
GCCCAGCCCCCATTTTACTCACAAGAGTGAGAGCTTGAGTGACCGGTGTGAGCAGCAGGC
CTGGGATTCGGATCCACGTCAGCCTGACTCACTGTGTTGGACCCCACTCACTGTGTTTTC
CAGAAGCAGTGAGCAGAGGGTCCCATAAATACAGGATCTTGTCCCATTTCCCCTTGTAGC
AGATCCACCAGTGAGGG

>96e025-1p36.22
AATTTTCAGATTTATTAATAGTCTCTAACGTGACAAACTCAGCTCAGGGAAGTTGAAC

>96e025-1q24.2
AATTTTTTGTATTTTTAGTAGAGACGGGGTTTCACTGTGGTCTCGATCTCCTGACCTTGT
GATCCGCCCGCCTCGGCCTCCCAAAGTGCTGGGATTACAGGCTTGAGCCACCGCGCCCGG
CCGAGAGGGAATGTTAAATAGACNAGCTGTCAGAGAAATGATTTGGGCTCTTAATCATAT
AGAAGTCAGGAGAACCAGGGAATGAGCAGTCAATGAGATAAGAGAATCAAGAGGGAGAGG
CATTCCAAAAGCTAAACT

>96e025-1q32.2
AGTTTGAGGAACAGCAAAGATGCACGTGCCCAACTTGGGTAGGGTGTCCCTTACTCTCTC
AGGCATCCCAGCTGATATTTTCATGTAGTTT

>96e025-1q42.11
AATTACAGCAGGAGACTCCTCTGAGTCTCTTTCCGGAGCTTCCCCCGGGACACCACCTCC
TCTGTCACACCCCTCTCCAAAACTTAGGTGGCTGCCAGTACCTTGTGATCTTTAGCCATA
AGTNTCCACTCACCCATCTGCAAAATGGGAACAATGAC

>96e025-2q31.1
GATTCAGTGTAGCTATAGT

>96e025-3p22.2
AATTACGCCATGAGGGCTTCTCCCTTGTAAATGGGATTAAGTCTCTTATGAGGCTTCATG
TGGCGTTTACCTCTTAAAGAACCCCACATCTTAATACCATCACATTGATAAGACCTGGAT
TTTAGAGTGGACACATTCAAACCATAGCAAATGGTAAAGAAAACAGGCCTAAGGTGCCTG
GGTGCCAGGTGACAGTGTTATGGTGCTGCAAC

>96e025-3p24.1
AATTTATTTTTCCAAACTGAGCTAGTAGAGTATATGTATGTGACTTTTATTCAGACAAGA
CGTGTAAAAGAAGCCACTCTGCTCCTAGACCTACAGCAACTGGATTTGAAAACCAGATTT
GCAACCCATGTTATCTGATGGCAGCTATAAGATTTTGGCCCCAGGGCAAG

>96e025-3q12.3
AATTTGACCGAGCAGCTCTCCTGATAAGAATATATCGCAAAATAGCGACATTTCTGTTCA
GACAACTCTGCTACAATATCCTTAATGTCTGCCCTGTAG

>96e025-3q21.2
GATTCCCTGGCCTACCTTTCATGTCCTCAGATCTGAAGAGCCAGCCTGCTCCCCGCACCT
CCTTCCCCCCAACTAC

>96e025-3q21.3
AATTCAACTTTGACTAATGGCGCTTTAAGTTTTTCAGGCGCATCCCAGTCTCACCCCTGC
CCCACTCTCTAG

>96e025-3q26.2
AATTGGCAATGATCCTACCACCAACCACTTCCTTCTGGCACTGTTGATAC

>96e025-4q13.3
AATTATAGTGCTTGGATGTTGTCACTTTAAAACAGTATAGGAAGATGCTCTGTGCATTCT
CAAGAAGGAGCAACATGTTTAGGCTTGTTTTTATAATCTTGGCTTCCTTAAATGTGTATA
GCAGCTGAATCAGCCCTTTATGTCACTAAAGCTAATGCAGAACTGTGATTATAT

>96e025-5q12.3
AATTAAGCTCTCAGGCTGAGAGCCATTCTGTCATTATAGCCCCCAGAAAACGGGGGGAA

>96e025-5q13.3
AATTGGATCCTTAGAAAGTGCAACATAGGATATGCTCTCTATAATGTTTCACTTTTAAAT
ATTTTACTTCCTTAAGACACTATCAACAAAAGCTGTCAGAATGAACTATTAGTTTCTAGA
ATGTTTTAGGCTTATTGATGCTTTAA

>96e025-5q35.3
AATTAGATGAGCTCCTGCCCCAGGGGGGCCTGCACACTGGTCAGCTCACCAGTCCCTTCC
CTGACAGGGCAGCTCAGGGAACTTCGGAGAAGTTGTCTGCAGACAGCTACAGATCACTCC
CTTTGGCTACCCTGGCCATGCCTGGCAGCCCCTCAGGGCCCACAGGTGGGTCTTGGTTGT
GAAGTGGGGTTAGTG

>96e025-6q22.31
AATTCCTACATTATTTCTCTGCTGCCCACATGTCAAAATCTCCTCCACTCAGAGAAGTTG
CTTTTTCTGCACACAGTTTACTAGAATAAGGGAGTCTGATAATGCATCTACCAAGTAGAG
TCCATGTGAAGGGCTCAGAGAAATAGAAACCCCATATAGAGGAGAACATTCCGCAAGGCT
AAGCAGCACGTCACATGTTTTCATCAGCCTCCAGGGTGCGTGCTTGACCACTGTGCAAGC
ACCTTGTTTGATCCCCCCAACCCTGCCTTAGCACATGAAGAGCCAACAGCAACCTCTCTA
TTCACTCACTCAAGCATAAGCGTTGGCTTCAAAAGCAGAGACNAAAGGGACAGCAACTAG
GAAAAACATCACTATGCAGAGAGATTTGGGACTTGGCAGTAATGGTGAGCCCACATGGTT
CTGGCTAGTGTGTACAGGATTCAGCATATTGTGGAAGGTTGAGGCTCCCTGCANCCAATA
NGTCTCACTGGA

>96e025-7q36.1
AATTAGCCCCTGTGAGACCCTCGTTTCCTTCCCCTCCACCACCATTTCTGTTTTGTTTTG
TTAGTTCCTGTGGAAATACCCACATGCTAGAGCCAACTATTTAATAACTAGGTGCAGAAT
GTTATTGGGTATACAAAGCCCCATAAAACTGGATATTTTCTGGATTCCTTTTAGGAG

>96e025-8p12
AATTGCAGGACCTTTTTCTATCCAGCAAATACTCCCTAAGATGCCCAAGCTGTTTTTGGA
CTAAACAGTAATGGTAGCAACACATGTGCAACTCTAAGGCTGCTTGGATTTCTTTCCAGC
GCTCAGTAGCTTTGTCATCGCAACCCATTCATCTGCTTCCCTCAAGTTTTGCCCATGGGA
NGGAAACATGTACGTACCGTGCAGCTCTTGTAC

>96e025-9q21.13
AATTTTTATTGTGAGTCTGGTGTTTTGGTTTAAATCATCTGAAAACCCTATGTATGCAAT
AACCATCTCTAAAAG

>96e025-9q34.3
AATTGAGGTGTAACGTGCTGTGTGTTCTTCCTTAGGGCTTGGTCGTTTGCGGGGGTCACA
G

>96e025-11q13.1
CCCTACTAGGCTCTCGGTGTGTTAGGACTCCTGCCTTAGTTGCCCGTTTTCATCCACTGG
ACAGTAACTCGGGGTTTCCAAGGGCATTCTCAGACTGCAGGCTCTCAGAGGACAG

>96e025-11q13.2
AATTGCTCTGCTGTTGTGTTTGCTGTCTGGTGTCCCCT

>96e025-11q14.2
ATTAGACTCTAGTTACTAGAGCTTCAGGAACTACTGGGGGTGGAGCTGCAGGCTGCCTAT
CAGACCAGAGCTATGTGACCCGTAGGCAGAGGTTTTCAGTGCGAGACCCAGTATCCACAG
ACTCCCCCTGTTAGGGCTTGGGTAACCAACTGCAGGCTGTCTC

>96e025-13q13.1
AATTTTATTTTGATAGCAGCCATCCTAATGGGTGTGAGGTAACATATCATTATAGTTGTG
ATGTCTGCTGAGCATCTTTTCATGTTCTTATTGGCCATTTGTATACCTTCTTTGGAGAAA
TGTCTACTCAAGACCTTGCCCATATAAAGATATAT

>96e025-13q14.13
AATTAGTGGGTTTTTTTTCCTCATGTAATCCTCATCACAACCTAGTGGGGCAGGTGCTGT
TGATTCCTAATCACATGCAGGCAC

>96e025-14q24.1
AATTCAGCATCATTCCATGTAGCCTCCTGGCTCTGTTTGGCCAGCGGAGAAAGATTGATG
AGAACCATGATTAGATCTGTCTCTGTGGCCTCCAGCAGATTATTGGAAAGACTTGAAAAA
AAAATCTTTTAGACAAAAGAGGGTAGAAGTTCCAGTAGACAG

>96e025-15q24.1
AATTAACGTGCCGATGACATCCTGACAGAGCAGAACATCAGGGCTCATCATTCACCAGTC
AGCACAAACAAGCTTCCCTAGAACAGGTTTTGAGCAGATGTGAAACAAGAGGCATAGGAG
CTCTGGAGCTAACAGTTCAGCCCCTCATGGTAGAAAAAGATCA

>96e025-16p11.2
AATTAGTTTTATTTATTTTTTCCTGCTTCCTAAGTGACTACTGGTTTGTTTAGTTTTCTA
AAATATGAGGTCTTGTTATGTTGCCCAGGCTGGAATGCAGTGGCTATTCACAGGCACAGT
CATTGTTCGCTGCAGCCTCTACTTACCAGGCTCAAGGGATCCTTCCGCCTCAGCCTCTCA
AGTAGCTGGAACTACAGGCGTGTACCACTGCACCCAGCTTATGCTAGTTTTTAATAACCT
GAAGTCCCCATGCTTAGAGTATTTGTATATTCGTACTATATTTGTACTTCGTTTTCTCCC
CACTTTGATTTTCTGAGGTAGCTATCACTGTCCCATTTTACAAGGAATCCCGGCCTCAGA
GGGGTTAGGTGACTTTTGCAGAACTCCCTTTCTGAACCACTACACCTTCCAGCTCAACAG
TGGGACTTCAGAACCTTGCACAGGGCCGGACACATAGTGGGCACTGAAATATCTACTATG
AACATCATAACTGGAGAATAAGAATCATCTGGAAAAGTCACCAATANCCTTTGGCCTCCG
C

>96e025-17q11.2
AATTACTTTTTGGTTGTCACTTATCTCAATAAATANTAATATATGTTTATAAAACCTTTC
TCTCATNTGNAGAGCTGACCTCANCCACTCAGGGTTGAGTCCCTGNGAT

>96e025-17q21.2
AATTAAAAAGTTAAGTGAGAGGGTATCTGCCTTACATTCACCTAGGTATTACTACATGAT
TGTGGGAAACAGAGGAG

>96e025-18q21.31
AATTAACCTCAAAGTAGCTCTAAAAGAGAAAATGAGAGATGAATGACTGACAGGCTGTAA
GCANCCTGGGAGAAGTGTGGAAAGAGGTGTGGTTATGC

>96e025-19p13.3
GTGACCTGGGGTGTGGAGCAGGCAGCCCCAGGGATTTGAGGCTAATGTTGGTCGTGGTGA
CAGTCGCTCTCTCCCCCTCTCCAGCCGCCTGGACTCAACAACCTCTTGGGGAGGGGGCTG
CTGGTCTCTGTCTGCTTCTGTTTTGCTGAGGGTGTCAGCGCTTGGCAGGGAGGAAGGATG
GGAAGGGAGAAGGGAAGGTGTAAACTTTCACCTCTTCTCGGGTCACGAGTGATCGCTGGT
GCCCCTCAGTGGGCAGACCCCTTCACCCTCCCGTCCCCTCCTCAGCCAGGCTCCCCAGGG
CAGTCCCTGATCTTCTTAGAGCAGAGATGTCACCGGGTCACCCTGAGCGTGGCCGTGCCC
CTCCTGCC

>96e025-20q13.2
AATTGGGCTCTGACATAACATTAAAAATGTTCTTGGGTGAAATCTATTTCTCCACTCCTA
TAACTGGTATAAGTTCAAAGAGGCTCATAATGAAATCTTGTCCCACCTGTGTCAGCTCCT
CAAGTTAACAATGAATATTAAAATCCAGGTGGCAAGAGCTGGATTCATCATAGAGCATCA
AAATCTGCACCTGAAAGGCCATGATACTGAGAGC

>96e025-22q13.1
AATTGCTTGAACCCGGGAGGCAGAGGTTGCAGTGAGCCGAGATCATGCCACTGCACTCCA
GCCTGGGCGACAGAGCTAGACTCCGTCTCNNAAAAAAAAAAAAAAAAAAAAAAAAAAAGA
AAAATCCCAACCTGGGAAGGCAGGTAGGGCCCTCATCCTCTCCTTCCCCAATCTTCACCC
CATCCCTAAAAGAGAGCAGTAAGGAGTCAGAAGACCTAACTGGCTTCCNGCCTTTGCTAC
TCACTGGCAGTACATCCCCGGGCAGGTAACCTCTTGTTTCCNAGTCTTAGTTTTTTCATC
TGTGAGATGGGAATAGCTCACCTCCCTCAGGGTGCCTATAAGGCTCAAAACAGGTCATGG
ACAT

>96e113-11q24.1
AATTATTCTTATCTCTGAGACAATCTCCATTTCCTAATAAACACATTTTCATAAAAATCA
ACCCTTCTCGCTCATGCCACACCCACCCAGCAAAAGTATGTCACAGTCCTTTAACCTACC
CTCTACTCCCGTCATGGTTCCAAAGGCTTTCCTTCAGGATAGAGCATCAGTGTGAATACG
GAAAAAACCTTTCTCAGAAATCCTTAGGTTTGAAC

>96e113-17q21.32
AATTAGGAGAGCATAACCTGTACATAGGAAGATTTCCAGACTCCCTCTACAAGGAAAACC
GCTCGCTCCCTCAGGGCCCCACACAGCCCTGCCTGGTACAATCAAGCCACTCTCCCTTGA
GATGGTACCGCACTATAAAGGCTATAAAGAGTTTACCTTCGGTGTCTGCTATGTGACTTG
CCCTCCAATGAGGTCCCTAATCTTT

>96e113-17q25.2
CAGGTTCAACAACACAGGAGCCTTTCCCGAGACCATCTGCCCTGAACACTTTGTCTCCAT
GCTTGACATACCTGGATCCCCCGCTGAGGTCACTTCCGATGCTCTTACCAACGAGGAGCA
GGAAAATAGTG

>95EO38-2p25.1
AATTTCCTGCTGATAACAGGGACATAGATAAGGGGGCCCCATCCCAGACTGATGTTGGCT
TGGCTTTTGAATCACTAGGCTCCTTGGATGTGCCTTAAGCCCGCAGGTGCCCTTTACGCA
CCTNCCGTGAGGGCAGATGTGACCGAATGCATGTTTGCTCTCTGGGCAGTGAGTGGGTTT
GAGGTAGCTTCTCTCCAGG

>95EO38-3q26.31
AATTCCTACACTGAAGTCCCAATCTTCCAGCTGATGGTAATAAGGGGTGGGGTCTTTGGG
AGGGTGGCTGGATCATAATGGCCAAGCCCCTGTGAATGGGATTAGTGCCCTTATAAAATA
GGCCTAAGGGACCTCATTCACCTCTTGTCACCTCTTC

>95EO38-5q23.1
CGGCTCGGCTTCCCAAAGTGCTGGGATTACAGGTGTGAGGCACCGCACCTGGCCTCAGAG
CATTTTAATAAGCCTTCAGGACTAGGCTTTGGCCCAGACCAGGTTTTGCTCTCTCTCCTC
TCCAAGTTTTCTGAGACCTTTTTCCTTGTCCTTATTGTGAGAAGTGCCCTGTAGTCCTTC
AGTGGGCGCTGTCTTGGCCTACAGCCTCTGACCTTCTCCAACAGAAGTCTCCCTGNTGNG
GTAACTGTCCTAGGAN

>95EO38-10p13
AATTCTATCATTCTTCTAGACCTATAATGCTACAGCTCCAGGGGCCTTACCACTTCCTCT
TTCTCCCTCCTGGACCGGGCTGCTGTGTGAGGAAGTCCTATGTAGCCTGCTGAGAGGCCA
TACAAGGGGATTTGAGATGCCAGAGCTGACAGCTGCCATCAACTTCTGGACTTTGAGGCC
ACTCAGGGCAAGCCAGTCCCTGGCTAACCTCCCAGTTGACTGCAAATGTATGACAGAGCC
AAGCTAATGCCACATGGGGCAGAAATAAGATATCCCAGCTGAGCCTTGTCCAAACTGCCA
ACCCACAG

>95EO38-11p15.1
AATTAGCCTCCCCCCTGGTGCTGCATTAGCCTTGCATGGCCCTTGGGTATACAGGGCCAA
GCTCTGCCTTTGGTACAAACACGCTTGCAGCGTCAGGCTCTCTCAAAGGACAGTTTCACT
GAGCTCATTCTCC

>95EO38-11q21
AATTGAGAAAACAGGAAGTTGAGTAAGTATTCAGGTGAGAGGGAAGTCAGTATTTAAGTT
CATTTGGGGATATCTTTGCATTTGGTCTGCCTTTCCTGCTAGACAG

>95EO38-12q24.33
AATTTTAAAAGTCTCATTTCCAAGAAGTGAAATCAGGATATCCGAGCATCTTAACTCCTT
TATACCTTAAAG

>95EO38-17q25.2
AATTGCATGTTGGTTATAAAACCAGCTTTGCTGTGTGGGTG

>95EO50-1p36.21
AATTGGAATGAGACTTTCTGCTTCCTTTGTAATATTTCATCCAAGTAAAGGCTTAGATCT
TAGCATCTATGTTT

>95EO50-1q43
AATTAAATGTATAAAAATACCACAGTACACACCTAGCACCTTTTATTTTTGGAT

>95EO50-3p22.2
AATTCTGCAGGCCCCAAATCGAACCCCTTGTCTCTGTTCCCCACCCCCCATGCCATCTGT
TCCTCTTCCTGTGTTCCCTATCTTAG

>95EO50-4q13.3
AATTTATTAGCATCTATCATGTGCCAAGCACTACAGTTAAATACTGGAGAGAAGCATTAG
GG

>95EO50-4q32.1
ANTTAGACTGGAAGAAGATGTCCTTTTTTGCCAATGCTGAAGTTGTTGGTCATAGATAAA
AGACAACTGGTAT

>95EO50-9q33.3
AATTTCATGAGAAGCCCCACCTCGTACAGTACCCAGTGCAGTTACATACATTAGCTCCTT
CAGCCTTCTTGACTGATTAGCTTTATGGGGTAGGCTTTATTCTTAAGACACTTTTACATT
ACGGAAATGGGGATTCAGAAAGTTTCTGTGACTCACT

>95EO50-10p12.2
AATTATTTATTATTTGTTTCTCCCAGTACAATCAATATTTCTTTTAATCAAGGGATTTCC
TAGGATGGCTACACAGAGAAAAAAAATCCCCTATATCAAGAGAATACTT

>95EO50-10q25.2
AATTACCCTGGGGAGAAAATGCTCTCTTTTTAAGGAGAATAAACTCTTTCTAG

>95EO50-12p12.1
AATTACTTGTCATCTCTTCTCTTCAAGGCTTTAAAATGATACAACAACA

>95EO50-12q24.11
AATTAGTGGGATAGGCATGCAGCATCAGCTCTCCCTGTTAAGACAACTTGTTTGTCCACC
CATTATGCTGGGCTTCCT

>95EO50-13q14.11
AATTTGCTCTTTTTAGTAAATACAGTTATGAAAGCAAGTGCCTCAGGAGCTTTTCCAGTG
ACAACAGCCACTGACCTTGTGATGTTGAGGGGGGCTTTCAACTTCATCTCATTTATGTTA
ACAACAAGCTGGCTCACCAAAATGAGTCAGAACTCTTGAATCATCA

>95EO50-13q14.3
AATTACCTGATTTCCATTTGAAAGTACAGCCCTGACATTAAAACGACATAG

>95EO50-17q23.3
AATTTTCCAGGGATTTTGCCACGACAGGCCTCAACCNGTAATACCAAGGCTGGAATGNCG
TGTGAGGGGNACGGTGTCTGACGGGGATACGCGGACTGCTGCGTAGT

>95EO50-19p13.2
AATTTCCCTTTTGATTTTTTTTCCCCCAACCATTTAAAAATGAAAAAGCCATTCTTAACT
CACAGGCTGTGCAGAAACAGGTGGCAGGCTGGATTTAGCAAGCCCCGGTTTAGATGGTTC
CAACACCAGCTCCTCTCTCCCTCCGCCCCACTA

>95EO50-20q13.11
AATTCAGTGGCATGCAGTTAGGAATTCAGTGGCACAGCAGTTAGGAATTCAGTGGCACAG
CAGTTAGGAATTCAGTGGCACAGCAGTTAGGAATTCTCCAGCTCCCCAGGCTCATACTCA
AAGAGTGATTTAAAAAACTGACAAAAGGCTCTCTCCTTGTCCAAACTTGGCCTCTCCTCC
CTCCTGTCCTTGGCCTGCCTGGCCCAGTTTTAATAAGAATCCTGCTAAGTTATCCCCCAT
CCTTGATATCTGATCAAGTTTCTGATCCTTCACCTCTNATATATAAGTCCTTGGTCTGCC
TCTNACAAGAATCCTGCTAGTTCAGT

>95EO50-22q12.1
AATTTCCCTGGCCTAGATCTTATCTCTTAAAGACCTTCTCTTTTCAGGATGGTGCACACT
CAGTCCCTCTAGCTGCCCCTCCCAGAGTTCAACAGCATAGGGGGAAGGCTCCAGCTCCTC
CCAGATCCTGACTGTCTCCTCTTTGTAACCATCAGGGAGAGGAAAAGCATGGAAAAGCCC
CACCAAGGAAGGCCCACAAAATGACAAATACGCACAGAGCAAACGGAGACAAAGGACTCC
AGCCAGCGGCACCCAAGGAACTGTGTCTGCCCTCTCCCTGACAGCCCCTCCCTGACTTCC
ATCATGTTCCTGTCCCCATCCTGTAGGGTCCTTTGAGACCCAGCCTTGGGGAGAGTGTGG
TCAGTGGGGCCTTGGCCCAGGCCAGGCTCTGTCTGGTCACCGGCAGAAACACAAGGAGGA
ATCAAGTTCACATGGGGTCAGGAAAGGGCCCCCAGACCNAGACAATAGGGCCACAGGCAG
GGCCCGAGCAGGTNAGGAGGAGTAGT

>95EO50-22q12.3
AATTGAGCATCTTACCCATTTTTATTTCCTTTCTCTTTTTTTTCGTCTTTGATCATCAAG
CTGCTGAGTTTCCACAGGGCGCAGGACTGCCCAGTCTCCCTGCCAACTCCATGGGGCCTT
CTTCCTAAACTGTGGCTAATGGAAGATGAGGGCAGTGATGTCTGAAACCTGTAG

>95EO50-Xp22.13
AATTCCAGAGATTGGTTGTGCAACAACATGAATATACTTAACACTACTGAGCTGTGTGCT
TAAAAATAGCTGGCCAGGCACGGTGGCTCAAGCCTGTAATCCCAGCACTTTGGGAGGCCG
AGACGGGTGGATCACGAGGTCAGGAGATCGAGACCATCCTGGCTAACACGGTGAAACCCC
GTCTCTACTAAA

>95EO50-Xq26.1
AATTGTTGTTCCGTTTCTGCAGAGGAGCAAGTCAAGGCCCAGAAAGATCTGGTAACTTGT
CTAACTTGTGCCACCAG

>95E051-1q32.1
AATTCCACAGTAGAGTTAAGACCAAAACTCAAATCTCCTGAAAACCTGATCAGTAGAAAG
TTCATATTGAGACATTTGCTATATCATTTAAACATATTTGGCCAAAAGACGCACATAGTT
ACAAGAAGATTGTAACAGATTCCTTTGCTCTATTAAAGAATAACCACAACAGCAATCTGC
ATTGAGGGCTGGTGTTTAATAGTTATGCTCACCT

>95E051-5q23.1
AATTTGTGAAAAAATAAGTAATAGTGCAGGTAGTGTGTGGATACAGAAAAAGTACTGAAG
TAT

>95E051-7p21.1
AATTAGACAACTTTTTAATCAGTTAACTGAAATGTCCGAATCAGAAGCGCGTATCCCTCA
TAATAT

>95E051-9q31.3
AGTTATGTCCTTGTGGTTTGAGATGCCTCATGAAGATGGAGCT

>95E051-11q24.3
AATTGAAATCCATTCTTCTCATAATATATTTTGTTGCTGATATGTTCCAACTTTGCTCTT
TGATAGCTCTTCCAGGAGTGAGTCCATACTGATGT

>95E051-14q31.3
AATTGGATCCACAATCTCCTCCCCATTACACAATGAGTAGCCTAANTTGGCCAGTGTTGG
GTC

>95E051-17q23.2
AATTAAAGACCGAACGTGTTGAGGGGAGAGAGGCACAGATTAGTGG

>95E051-17q23.3
AATTAAGTTCTTAAAGCAAGAGCCATCCTTCATGGATAT

>95E051-18q21.33
AATTATTCAGCAAGGAAACGGGTTAGCAAGGGGGGAAGTGAATAATCTCTACTAAGCTTT
AAAAATGGAATCGATTCTCAGTTACTAT

>95E051-19q13.2
AATTTGTGCATTTTTTAGTGTAAGTTTGACTTGAAATGTGGTGTTTCCTGCATATGTTAA
TC

>95E051-21q22.12
AATTTTTGTTATCTAAACTCTGAGCCTGAGCCTCATTGTTTTCATTAACAGAAC

>rc706-1q23.3
AATTTGCCATTCTTGGCTCCACACAGCTCTCTTTCATAGCAGTCATCATTGCAGCCATGA
TATTTAAAGGATATTTGAGTGTTGGCCTCTGCCATTAGAATGTAATCACCCTGAAGGCAG
AGACCTCTGTCATGGCCCACTGCTGTATTCCCTGAGTTCAGCATAATGCCCAGCACTTAA
GTGGTGCTCAATAAG

>rc706-1q32.2
AATTTAAGAATATTGCCTTAGGCCTGTTTTCTTCCCAAAATATAGCAAGATAAACC

>rc706-2p13.3
AATTCTACAGGTGTGTGTTTTATAAGGCGTATATGGCAG

>rc706-2q31.1
AATTATTTAATGACAAAACCACATGTAACAGGAGATGGGGACAGTTATTAT

>rc706-3p26.1
AATTTATGGCCACCCGACTCTTCTTACCTTCGCTGGCGCCTCTTCCTCTGTCTTGCACTG
ATGGGTTCATGTTTCACTTCTCCACCAGGGCAGTGGGTGGAGACCACGAGGGCTGTCCCA
TCAGCTCATGTTTGGCAGCTGTGGTGGGCCTGG

>rc706-3q22.2
AATTTTTCAACCTTTGCTTTTGATGAATATAGAAACACAGAAAAAAATGTGTTAATGTGT
ATCC

>rc706-3q26.31
AATTAGTGGCCTGAGAGTTTCAAGCAGTGCGACCCCAGAACCCGTAATACTCGAGGCGGG
TCCATGGTCCAGCAGTCTCCGCTGCACCTGGGAGCCTGTTATAAATGCAGG

>rc706-3q29
AATTAAGACATTTTGGAGCCATTTTTATGGCTTATTATTATATAAGTATATGCTTATATA
CATGCATGTATATGTGTGTATGTACACACTTAAGAAAATGGCCATGAGCAAGCAGTTTGG
TTTTTGAGTTAGAAAAGTGAGAC

>rc706-4q21.3
AATTATCTTTAAAGATGTTTGTATGGTGAATAGCCTTGGAAAGTAG

>rc706-5p14.3
AATTATATAACATAGGAATCCCTGCTGGTGAACACATACCACGGTACTCTTTGGATCATA
GTGAGGCACGATAAGCAATAATGGAAAACATGAGTTTCTGATGTCAGTTAG

>rc706-5q15
AATTCAAGAACCTTTTCACCTGCTAGGAGGTATATTTGCTTTTCTTCCTCCTAGAGAGTC
TGCTCTCTACTTGCAT

>rc706-6p21.2
AATTAGAAAGTCGGCAAGCAGCCNTGAATGGTGGTCGCTCATGCCTGTAATCCAGCNCTG
GGCGGGGCTGAGGCAAGAGGATTGCTTGAGCCTAGGAGTTTCAGACCAGCCTGGGCAATA
TAGCAAGACTCTGTCCCTATTTTTTTTTTAAAGAAAAGAAAGCTATAAAGGAATAGCTTT
GCTTCTTCATTTTGAAGAACGGAATAACTTCTTCATTTTGTGGATAAGGAAACTGAGCCC
CAGAGAGATTAAGTGAGTTGCCCAAGGACGCACCCTTTACCTTCTAACCCCCAGGGTGGT
TTTTGCCAGAAATAAAA

>rc706-7p15.2
AATTCTTAGCTGGAAAAGAGCCCATCAGCAATCAGNCCGGCAAGGCGTTTATTCTACCCT
TAGCTNGNTTTNGTGNGGGGATTGTTCTGAAATAGGAAGTTATNGTTTTCAAAGCTCGGT
TCTGGGGAGGTATTGCTTCTATCCNTTTCCCATCCTTGGGCCACCTTCTCTCTCACAATC
GCACCTNGCAATCGCNTGGCATATTTAGCTCTCAC

>rc706-7q34
AANTAANCCTTAAAATCTCACTCAAGGACAGCACACCTGGACGCNCACNNAANGTNCTGG
ACAACAGCTGGACATGTGGGACCGAGGATCTTCAATAAAACCCAGCAGCGAACTCCGGCC
TCACCCTCCTCCANTGCAGGACTCTTTTTACTGGACACTCACCCNNACAGTTGCTGAATG
CCAGGCCTCCCATCATTAGCC

>rc706-9q33.2
AATTGCCAAACAAAGCTTTCCCTGATCTGGGGAACAGAATAGGCCCAGGGGGCCAAGAGA
GGGAGGGGAGGGAGAACACAGGGTGGAGTCGAAGGCTTCAAGACTTGGAGACTTGGAGTC
TCAGCCACTCCCTTGTGTGGGGCCC

>rc706-11q12.1
AATTAACGGGGGTGGAGGGGGGTGTGGCCCACGGTGGCAGTGGGGACTCCTGGACTCTGC
ATTATAACCACCTCACCAGGGTTAGTGAGCTGATGATCAGCTGACTTAGGAGCTAATGCC
TTGGCACCCATCAGCCCATCTCACTTTTTTAGAGGAGAGCACCGGGGCTCAAAGAGATAA
GGGCTTGCCAGCGAGGGGAGCAGGACTTCAGCTCCCTGACCTCACTGCCTTGAGGTCCTC
CCTTCTTGTGCAGGGCATCACTGTGGTCAGCAGGTTCCAGGAGGTCCGGGTCTCAGAACA
GGAGCATCCACTCTGCTCAGGC

>rc706-11q25
AATTAGAGAAGTTTTCAGCTAATATTTTGTAAAAACCACCTCCCTGCCCTTTTATCTCTC
CTT

>rc706-12q14.3
AATTACAGTTAAAGAAGCAATCTCCTTACTGTGTTTCAGCATGACTATGTAT

>rc706-12q21.1
AATTAAATGGTCCATAGATTATTTTACAGAGCTAATCCGAGACTTCAAAATCCCTTATTA
GACATTAAGGATTTCTTCAGCATGTTCCAGTTTTGTTCTATCTCCAAGTAAATGAACAAG
AACTAGACTATGTTATTCATAG

>rc706-12q24.31
GANTTATACGTGTACTGCTAACATTTACATAATAAAATGTTTTCTTTAAAAAGTACTTTT
GGGAAAAATACTTTGAAAATAAATCTAATGTCTGACATTAAAAAAAATCCTTTGGGATTC
TTTTTTGCTCGTTTTTTGAGACTGGGTCTCACTCTGTCACCCAGGCTGGAGTGAA

>rc706-13q21.33
AATTCAGTCATTGGTTTTCAAAAAAGGAGCCCAGACACTTGCTTTAATGAAGGATTTGCT
ATTTAATCTTTGCCGT

>rc706-14q23.1
AATTAGGCAGGAGGATCNCCTGAGCCTGGGAAGTAAAGGCTGCAATGAGCTGTGGTTGTG
CCACGGCACCCCCACCTGGGCGACAGGGGTAAGACTCCTTCCTCCAAAAAAAAAAAAAGG
CAAATGACAGTCTCATGGGAGCATCCACATNGGAAATNCCACTCAGTCCTTCAAAAGACT
GAGTC

>rc706-16q24.2
CCAGGGCAGCGGGCACGCACAGGCGCTGGCAGAGGGCGGGCGGGCGCCTCCGCTTGGTGA
CAATCAGCCTTCGCATCTTAACGTGCTGAGATCTGCCAGGGGGAGGAGGAGCCCCGGGCC
GCGAGCGACAGGGAGGGTCCGCGGCCCCGCCTCCCTCGTCCGGGCCCTTCCTCTGCCCCG
GTCCCAGGCCACAACGAGGATGGGCCGCTAGGGCTCACCGTGCACCCGCCGCGGTCCCAG
TTCCCAAAGTGCGCGCGCTCTGCCCGCCCCGCTGGGNTGGGCTACGGGCTCTCGTAGGCG
CTGGCTGCCTTATCCGGCGCTGGAAATCGGTTCCCAACCTGCGATCTCCCTGCCCGAGCT
ATCTGCATTTCTCATCACAGCGAAACACACACACACNC


>rc706-17q25.1
AATTTCTCGTATATTTATTATGCACAACTGAGAAGGAGAGCCCCCGCGTATTTTCTTACN
GGCATCGTTTCCCTTACTCTTAGTGTCTCTGCTTGGGGATCCCCGACAGGCACTTATTCT
GCTGTTTCCGGAGAAGGCTCCGTGCTGCGCTTNGGAGCTTTGAGTCTTTTATCCCCTGTG
GCAGCCCTGAGATTGTGACTTCCCTGAGCCCGAGCCGGCCTTGCTTCTGTCTGCATGGTT
TGAGTGCTTAG

>rc706-18q12.1
AATTTCTGCCGGTTTGGAGAGACGGCGTGTAAAGCAGGTAGTCTGCCACCTCCTGTCACG
TTGTGGCTGGGTTTTGGAGGAGTACATTCAGGGGCTTGCGGCTAACGTCCAAGCCC

>rc706-19q13.2
TNTGCTNGAGGCCGTGCTGTNTATCTGGAGAGCNGAGGGCAAGNTGAGNNATAACNGCAG
TTANCACCCCCACCACANTCCCCGCCACAGCCTTTCTTAAGGAGCCCAGTATCTTGCCTT
CCCGTGGCCACTG

>rc706-19q13.2
AATTAAAAGCAGGAACCACTACTTCTTAAAAATCAGCAAGAGACTCTAGCACAGAAGTCA
AAACTGTGTAGCTTTTCCCCCACAGCACACAGTTTCCACATCAGTC

>rc706-20p11.23
AATTAAAAGCAGGAACCACTACTTCTTAAAAATCAGCAAGAGACTCTAGCACAGAAGTCA
AAACTGTGTAGCTTTTCCCCCACAGCACACAGTTTCCACATCAGTC

>rc501-1p22.1
AATTGCATAGCCTGGTATCTGACATCAGCACCAC

>rc501-1p34.2
TTATACTCTGTNAAGTTAATAAAACAGTACCTGGTCTATAGACAATGCTTGACAAACATT
AGTGCTATCATTATTGNCTATTATTATTATTGCTA

>rc501-2p15
AATTAGTGTTGAAATATTTTTGTTGTTTTAAGTTATAACTCACTATTATGTTACTTT

>rc501-2p25.1
AATTCCCAAAGCCTTGAAGGGACCAGGACGGAGGCAGGAGTNTCAGAT

>rc501-2q11.2
AATTAGAAAAGTGGGGACACGTGACCTCCTAACTCATCTCCCACATGTCAGGCTCTAGAG
TG

>rc501-2q14.3
AATTTTATCATTCGTACAGTGGGTGATTTTTTTCACTGGTCTGCCAAAGGATTAATAATG
CAGCAGTGAATCATCAAACATATCCTGAACACCCATCGCAGGCAAGGATGCTCACTGAAC
ACATTCTCTTACTTTGTTATGTAACTCTCCCCAGCATGGGCACCAGCCCCAGCTGAGAGT
GTCTCTGAGTTCCCG

>rc501-2q31.3
TTTATATATTTTTATTACTCCACTTCTCTACGCATGCAGATTTTTTGTTTTTTGATTTTT
GTTTTTTTAACCAAGATGCAGTCCAATGTCTCTTTACCATGACATCTTTCCCTGCAATAC
TGTGCAGAACGTGCTGCTCCCTGAAGTCTGTTGACACCTGTATTATAGCACGTG

>rc501-2q33.1
AATTATCCATTTCTCCTCCCTATTAGAATCAGAAAAAGACATTTGTCTAAAACTACTTCC
CTGCACTGAAATATAAGTTCCNAGAGGGCAGGAGCTTTGTTCTGTACTTTGCTATACCCC
TAACTTCTAAAGCAGTGCCTAGTACAACATATGAACTCAACCAATATGTGTTGAAAGAAC
AAAGGGGGAGATTACTGGCTTTCCTAGCAGAATATTATCGGAATGATGAGTAAATATCAC
ACACGGGTGAGGAGCGGTGGCTCACACCTGTAATCCCAGCATTTTGAAAGGCCGAGGTGG
GTGGATCACTTGAAGGAGATAGTTTCTGTAAAATGCATGTCTGGCGTGGAGTAAGCATTC
AATACATGTGGCTACTATGACTCTCTCAGAGAGAAAAGTCAGGAAGGCCTCCCCTTTTCA
GAAACTACTATCAAAGAAGAACTTTATTTTCTTGGGGGGTTCTTTTTTTTTTCAAGTCTG
TCTGATAAAAATAGTTCTGCTGGGATAT

>rc501-3p14.1
TTTTTTTTTTTTTCCTTAAACCCACATNTAATCCACGAGTAAGCTTTACCTCATCACCAA
ACTTTATCCATAATCCCCTCATTTCTTT

>rc501-3p21.31
CCTCTCCTGCTGGCAGCCCCCTCCCGAACAATCAGCAAGGAGCCCAAAATACCCAGATCC
CGAGACAGCAGAGGCGGCCAGGGGTCCTGGACCACTTCTTCTGAACCCCTCCCATTACAG
ATGGGGAAACAGGAGGCCCCATAGGGAATGCCTTATCTACTACTTTGCCTT

>rc501-3q26.2
AATTATAATAAACAAGTTGGGGCTCTCATTTCACATGCAGAGCTGAATGAAGCAGAGCTG
TGGTCACAGGGATCCCAGTTGCTCCGCCATTAGCAATGGCACATTAATGCTCCCTCATGT
CTCTGCCCAGAAGGTGTTCAACA

>rc501-4p14
AATTCAACTAAGCTTCCNCAGTGTTTNTGATGTGATCCCAAATGGCATTTTCATTAATGA
ACTCTGAAGTTATTTTCTCATTCATCCTGAACTCCCCCAGTGATGTTAAGCAGTACTCNG
CATGACACTTGATACTACACACCAGTGANGTTAAGAGCAGGGGAATCTCAAGGGCACCAA
CATGTAACTGNTGGC

>rc501-4p14
AATTTTATTTAGACAATATATAACATTTAACTAGACACTATAT

>rc501-4q12
AATTCCATCATCACGGAAAGGGAAGTGGGAATTATTGGGCAGTATCAGTTAGTGTTCTTA
TTTGCAGATAACGTTATCATTGTACCTGCTTTATGTAAGAAGTGTTGTTAACGGAATATT
AAACGCTCCTAGAATCTCTGGAAGAGCTAGAGGAAAAATCTCTGGGCTGANGCTCTAGGA
ACAACGCTTAACACTACCTTAGAGAACTGNCCTGTTAAGGGT

>rc501-5q13.3
AATTCCAAATATAAGGAACTTTAGAGAAAAGATGTGCTATCAGCTACTGTTGGAAGACAA
ACATCATAAGTTGACTTAAGTTTTGTTATAG

>rc501-6p21.2
ATCTTNAGGGAGAAAATCCCAGNAGCNCCCNCACAGGTCAGAAAGTTGTGAGGGCCCAGC
ACCCNTCNTGGCCCTTTNCCTTTGGATCNTGCCACCCCTCCNTCTCCNTCCACCNTCACC
CANTTGCTTGTGCAGGGNTTGTTATCAGGANCCAGCAGGGAGTNAGTCAGNNCAGCTCCA
CCCCNNCTTTCTATGGGGCNGAGGGNGNATGNATTTTNGAGNNGTTTNTGCCCANAAGGT
GNTCAACA

>rc501-6p22.2
AATTTGAGTACCATCTTGTTNTTTAATATTTAGTTATTGCATTCCAAAGACTACAATAGT
AACATTTACA

>rc501-7q22.1
AATTATTTGCCGGGTGCAGTGGCTCACACCTGTGATTCCAGCAGAAAATCAGGAGATCAG
GAGATCACAGAAGGTCCAGGAGCTAGTGAGAGAGCAGGAATGGAGAGCAGGGGGGCCGGT
AGGAAGCTTGGAGAATCTGCAAAATAGGAGATCACAAAGGAACAAGAGTCAATGAAGTTC
AACAAGAGGTAGGGCGGGATAATGACCAAAGACAGAGGGAACACTTCCAGG

>rc501-9p13.3
AATTGAGGTAAGGCATGCCAGGACTGCAAAGTCCTTATATGTAACCAGCTTGGGATAAAA
CAGGCCAGTAAGTAGACCTTGAGAGCTTGTTTGGAGGACCTTGAGAGCTTGTTAACAGGG
GCGTGCAGCTACTCCTATATCCTTGACCTGTCCTCCTCTATGGGGGATGCTCCTCCTTTT
CGACCGAGTATGCAGCCTCGGGAGCGGTGCGGGAGGAAGGGCCACCCGCCTAGCCAGCCA
GATCAGCGGAATCAGCCCTGGCAATCAATGGGGTGACAGATATCGCAGCCAGATCGCCCT
CATATCCAAACAGGCCAGTAAATGGAAAATACTTTTAAAACAC

>rc501-10q11.22
CCCAAAAAAAAAAATCTTGAAGATACAGAGAATATGGAGGNAGAGAAGTTA

>rc501-10q21.2
AATTTTTTGTATTTTAGTAGAGACAGGGTTTCACAATGTTTCCCAGGCTGGTCTCAAACT
CTTGAGCTCAGACAATCTGCCTGCCTCAGCCTCCCACAATGCTAGGATTACAGGCGTGAG
CCACTGCGCCCAGCCAAGTCTGATGTTTCTTTATTGATTTTCTGTCTGGATGATCTATCC
ATTGTTGAAAATGGGGTATTG

>rc501-10q22.1
AATTTGCATGCGGGCTGAGACCCTGAGGGTGGAGCAGATGGAGGCCAGTGCTCCATGAGG
GGCACCAGATGGCGCCCATGTGCAGCTACCTCCCCAAACCACCTGTGAAAGATGCCTACT
ATTGGGTGAGAAGCCGTGGCTTTGACCTGGCTACATGATGTGGTTAACCCATTACCTCCC
CTGTTGCCTGGCAGGAAGGGGGCAAGGACAAGCTTGGACTGGAGGAGGGTGAAGGGGGTC
TGGGACACAGAGGGCTACATCAGGACCTTCGGGGGGGCCTTGGATGGCAGAGAGTAGGGG
GATACTGGCACTTTGGACAACAATCCGGTCTCCACGACTTCTGAG

>rc501-11p11.2
AATTATTCTGGGCTTTGTTGAGGCCCCAGAGGATGGTGTTCTACTTTCTGTGGCCTGGAT
GAGCAAGTGGGAGCTGGGGAAAAGAAATGTACCAGGACGCCGAACACTCAACC

>rc501-11p13
AATTGGCCCCTCTTTTTTAACCCCTTCTCCTCCAGCCCTGCATGGGGGGAACTGGGCCTA
ATAGCACCCCCTGTACCTCAGCTGGGCAGGAGCAAGCCCCTCGTCCGGCCCCTCTTTTTT
AACCCCTTCTNCTCCAGCACTGGCAAAGGGGTGGGCTCAAGAGCCAGCACAGGTCACTGC
CTGACCTGGAT

>rc501-11q25
AATTGGCCCCTCTTTTTTAACCCCTTCTCCTCCAGCCCTGCATGGGGGGAACTGGGCCTA
ATAGCACCCCCTGTACCTCAGCTGGGCAGGAGCAAGCCCCTCGTCCGGCCCCTCTTTTTT
AACCCCTTCTNCTCCAGCACTGGCAAAGGGGTGGGCTCAAGAGCCAGCACAGGTCACTGC
CTGACCTGGAT

>rc501-13q21.33
AATTGGCNCATTATTATTATTTTGAGTCTCAGTTTCTTTATCAGAAAAAAAATGGTTAGA
GTAAAATGGCTGTGGCGAGAGTGAAATAATGAAATACATATAAAAGACATAAGAAGGCAT
TTCCTCAGCCTTGTTTAAGNATCCTCGTTTTCCCNNAATCNCGCACAGTGCCTACTCATG
ATNATAATCAATGANCAGCTTGAGATTAGGAANAAAAAAAAAAAGAACCAAGC

>rc501-15q15.2
AAGATAAACATTATGAGNATCGCGGACAGTATCTTCCACAGAAGCACTGTTNTCGTATTT
TTGAGTGNGTTCACAGGAGCTCTTTATCACTTTTTGGTTCTGGGTCCTGTCAGCACTCTG
AGAG

>rc501-16p13.13
AATTCACTTGTTTTGTTACCTGGGTGATGAGGGAGTATATACTCTGTTCTTTAGTCGTCA
GTAGATCAGATTGTCCCTATAGTGATTAACAAATGACCTTGTGATTCACAAAGACCTTGA
CTCTAATCCCTGCAGTAACCACTTGCTAGCATTGGGACTTTGGACAAGTTATTGNACCTC
TATGAGCCTCCGTGTTTAAAAATCATGAAAACGGGAAAACTAATAGAACCTACCTCATGG
GTATTGGTGAGGATTGAATGATATAATGCAGGNAAAGAAGTGTGGGCTGATATCGGAGAC
ACAGGAAGCTAATAAATGAAGGCAGNTCTATATCATCCTACGATACTTACCAGCCTCAGT
CAAGTATGGNTTCTAGGTG

>rc501-16q22.1
ATTTCCCAGCCNAGNNCCCCNTCAGCNNCAGGGTACTGTCTAGGANGCAGTCATCGCTTT
GTAATATGGCCTTATGTCCCGGCCCCAAGGTGCCTTGTNATGGCATTATNATTCCTCCAT
TCNTTACTTTATATNCTGGGGNTGTAAGGAACTAGTNTGTGGCCACACACNTANATCNCC
NCGCGCAGTGGAGTTATGCAAATGTGCAATNGCTCAGNTGTTTNNTTTGNCTTTAAANTN
ANNCTNAGAGGTCAA

>rc501-17q24.2
TTNAGNCCNTNTACAAGACAGGGGTGTGAAGTGTAGACACAGGGCTAAACCACTATTCCC
ACTCTTGTCAGTGTCATCC

>rc501-17q25.3
AATTTCTCATTCCCCGAATGATGTGGTTTCTTGTAACTCGCTGATCATTGATTCATTGAT
AA

>rc501-17q25.3
TTTTTTGTAAAGTAAATAATACGACATTGAACTTCTTTGTGCATGCATGTGTGTGTACAC
ATAAACAATGAACCCGTGTGTCATCCATGTTTGTGTGCAATCCCTGTGCGTGTGCACACA
CATCCACCCTGAGCCCCTGTGTGCAGAGCTCCAAGCACAGACGTGTTCATCAAGGACAAG
CGGGAAGCCAGGAGCAGCTCCACGTCCATGGAAGGGGCATGGGCAAGTGAAATGCTACGT
CCCTCGCCAACAGGCTGCTGTGCAGGAGTGAAACCTGGTGGCCGTTCAGAAGACGTAGCG
GTGCGGAANGGGTNTACGGCAGGGCATGGATTGAGAATGGCAAGACAGNCCAC

>rc501-18p11.22
AATTTCTGAACTTCTCACTACTTCACAGCAGGAACACATAGTATTGTTGGTGTTTGAAGC
CAGAGTATCAAATCCAGTAACACAGGCTTCTTCCTCAGCTTCTCTCATTCCACTTCTTCC
ACAGTGAAAACCCTGCTTCCTGGAACAGGGATATATGGATTCCTGTGTGCTAATCTACAG
TTCACACCTAAGAGTTTTAGTATTAAGGTGCCAACAC

>rc501-18q21.1
AATTTTCCTTGAAGGAACTGAAACATGTTCCTTCATCTCC

>rc501-19p13.3
TGAAAAGCCAGCGGATTTGCCTCTCATCCTGAGGGAGGGAGACTCTGGTTCTTCAGGGCT
TTTTTNAGCTTTNGGTAGGGGGTGGACGGTGCCCCCNNGGGGGTGCAAAAAGGAGACCCC
ACCCCTGCCCTGGAAAGGAGTGCAGGCTTGCAGGGAAGGTCTCTGTGGCAAACTTANTGA
CAGCCAGTCATATGACTGTCCCCATTTTATATATAGCGAAACTGAGGCGTTAAGCAAGGC
CGCCATCTGCCCAAGGNCCCGTGGTCTGTAAGTGGCANAGCCGAGATTTGAACCTCTGAA
GACATGACTGCCGGGATGTGGGCGGAGGGGTCAGGCAATGGGCCCTCTGTGGGCTCTGCA
GGGCTGGAAATCACAACATCTCTGCACAGACGTGGGTGACTCACTTCCGTGCTGTGACTC
CTGCCAGGCATGTTAACGGATCCTCTTGGACAGATGGAGAAACTGAGGCTCAAAAAACAG
GAGCANCCTGGGCAAGTTCATTCATGG

>rc501-19q13.2
AATTGAAGTCAAAGAGGGAAGTCACTCACTACCGGTCGTATAGCACAGAGGGAGAGGAGC
AGGGACTCAAGTCATGGACTGTGTACCTCCAGAGCCTGGGTTCTTGGCCCTGACCTTTGT
CTTCCTCAGTCCTTAGAGTCAAGCAAGCTTCCCCAAAGCTTACTGTAGGTGCCCTGAAGC
CCCTTCCCTTATAAAAGGCTTGTTTGGGAAGCAAACCCACCGGGTGCCAGGCCTGCACCC
TCATAGCGTGGAGAACAAGGAATCGGAGCCCCTTTCTGCCCTCTGGGGCCTGTAGCCTGA
TCTAGGGTTGGTCTGGGCTCTGGCTTCTTTGCCCTAGGGCAGCTGAGATGCATGAGTTTG
TGTCTCTCCAGGCCTCAGCACTGTGCCCGGCACAGTAGAAGGATCCACACCCCTTAGCTC
ATACTGTTCTTCTGTTGGGAAACAAGAAG

>rc501-19q13.41
AATGNGTACTTATACCTCGTATTCCTTCTCTCTGTCTCCCTCTTTTTTTTGATGTGTTTC
TTGTTC

>rc501-20q11.21
AATTCAGAGGCTATTACTTGTCAGCTCTATCTACCTTGTCGGTGCCTGAGAGAAGCAAAC
CCCACCTCATAAGCATATATCAAGCAATCACTTATCAAGTAC

>rc501-21q22.2
AATTTTTGTATTTTTAGTAGAGACAGGGTTTCNCCATGTTGGTCAGGCTGGTCTCGAACT
CCTGACCTCATGATTCTGCCTGTCTGCGCCTCCGAAAGTACTGGGATAACAGGTGTGAGC
CNCTGCACCCAACCTNTTTGCTGTTTGAATGTAAGTGAATAACTGGGTCTGGCCCCATTT
ATTGATTCCAAAGNAAAACCTTACTTGTCTGACTCTTATTTGATCAGCTATTAAGCGGTT
TT

>rc704-2q36.2
AATTGTGTTTAAAGCAGTTGCTCTTGTTAAGTGTAGACTAAATAAGTGATCTTCCAAGGGG

>rc704-3q25.33
AATTACAGTAGAACAGAGCACATCAGGAAAGGCTGAGCGTTGGTGTTCAGAGTCTACAAG
TGCTCAGTGATCTGTGTTC

>rc704-4p15.33
AACTCAGTGGCACAGCAGTTAGGTATTCTGAAGGGCAGGATTGATGATAGCGATATTATC
ATGGGACTGGGATTCCTAGTACCAAAAGCAAAATAGGATTCCAGAATAGTGGAGGCTTGG
TGGTAGCAAGGCAGCCATGACTACCATAATGGCACAAAAGTAACATGGCAAAAAGGGGCC
TGACAGACAGGAATCTGAAACTGTGGTTAATATATCCCATGGTTCCTAAGAGCTCTCAGA
TGTGCAGNTCATAAGGATATTGCTTGACCTTTACNATCAAAAGT

>rc704-6q23.3
AATTCGTTAGATTTACATAGGCCAAATGTGTTAGAACATAAAAGACATTAAACATTTCCA
GCTAATCAGTTCTTTTAGTTTATATGCTGTTCGC

>rc704-8q12.1
AATTTTTCAGGGGGAGTTGGGGACAGAGTCTCACTCTGTGGCTCAGGCTGGATTGCAGTG
GTGTGATCATGACTCACTGCAGCCTCAACCTCCCAGGTTCAAGCAATCCTCCTACCTTAG
TCTCCC

>rc704-9q34.13
AATTCCTGAGANCAGCACTGTGCCAGTTCACACCAGACATAAACTATCCCCACCCTCGTG
ATGTTGGTGGCCAATGGCCAAGACCTGCTGTAAATCAGCAAACAAGCGAATGAATGAGTG
CCCTGCATGGGAGGGCGCCCGATGAGGGCTGTCCTAGGATGAGCTGGTTGGGGAGGAGCC
TTCTGGGGAGGTGGCCTCGCTACTGGGACCTGTAGGCAAAGGGGAAGCTGAGTGTGTGCC
GAGCGAGAGAAAGAGGATTCTCAGGGCTTGGAA

>rc704-15q21.2
AATTCAGTGGCACAGCAGTTAGGAATTAAAACCTGACATACATAAAACTGTAACTACATA
CTAATGCCATTGAAGCAGAGTACCATAAAGAGAAATGTCCTAGGCTCC

>rc704-17p12
AATTTCTCTTGCTGATATTGATCTCTTCTTATAGCGTCATTGGAGGTACATTGTTATTCT
GGAAACATTGTTCCTGAAGTTTCCAAGGCTGAAGGTGGGGAGAGACAGAGTGTCCCCTCC
TGC

>rc704-20p11.23
AATTTCTATAGTTGAAGTCAAAGAACATGAACATTTAATGGATTCTGTGATAAC

>rc704-21q22.3
AATTAAATCCTTAAAGAAATGCCAGAGACTCAGTGCTATACAGACTATATCCTCTGCCCG
TGAGCCTTTCAGCTGATATCATAATAAAAACATAACCTAAAATCCTC

>rc708-2p13.3
GATTGGTCACTGGTTGATAAAACTTGTTCCTTATTTCATTGAGAACATGG

>rc708-6p22.2
AATTGACTTCAGGGGTAGGGTAGGCAGGATGGGTTGGGCAAGTGTGAAGGGTAAC

>rc708-6p25.2
AATTTTAAATATTACAGANATATAGAAGGCAAAAATGGAAGGTTTTTTCCCATATCTCCT
TCCCCAAACCTATCACAGAGACNACCTCTGTTAGCAGTGAAAAGTGTCACCTTTTAAACC
TCTTCCCATAGATTCACAT

>rc708-9q21.2
AATTCTCTAACTCACCACAGCCAACTTTTATAGAATGCTTACTGGATACCAAGAACTGCA
GTAAGTGCTTTATTCAAACTGTACCAGTTAAGCCTCACAACGGTCCTTT

>rc708-10q22.1
AATTATGATGATAATGAAGCAATCTACATAAGTGGTTACACTACAACAGTAAGTGAGGAA
AGCGGTTCAGAACTATATGTACCTTATCAACATAA

>rc708-11q25
AATTGACTTGTTTTTTAATATATATCAAGGCCCAGGTT

>rc708-16p12.3
AATTGAGGGGCCCATAACTTTTCATTTAGAACTTCTATCCCTGATGGGGAANTATAGCTG
TATATCTA

>rc708-17p13.1
AATTGTGGAGGGCCGGGGGTCCCCAGCTGCACAGGGCTCATGGCAGAACATGAGACATAC
CAGACACCCAAAATGAGGAAGCTGGCGGGGCTTTTTCTCAGCCTTCCTGACCTAGCGTGA
CCTCCTCTGGGCCCATGTAATAGACCTCCACACCCCCTTATGCCTGGTGCAGGCACC

>rc708-20q13.32
TTCTGCCTTAAAAGATAGGCAGGAACTCCATTAACTAATCTTTATTCCCCCAAAATAGGG
TGGGGCTAGGATTCTTCAGGGATTACTCAGAGGTAACCCAGGAGTTTAAAGTTTACTAAC
ATATGTTAGAAAGCAAA

>rc903-3p21.31
GACAGAGAGATGAGCACACAGCCCAGGCTTGGGTGGCCACTGGCCATTCCTGG
GGTTGTTATGACAACTGGGGAGCTGATGGGGAAGTGTGGGGTCCCCGGANAAACCNGGTC
AGTTACTATGGGTCTATGGGGACCCTGGAAGGAGA

>rc903-3p22.1
AATTAGAGGCATATATATACACTGTGCAACACCTTGTTCTGCATATTCTTATGAGAACCT
GCTACTGTTCTAGGGTCTGGAGATAGAGCAGCGCATAGAAC

>rc903-6p22.3
AATTAAGCCTTACCAGCAGGGGCGACAACAGCATCAGGTATGGGACCCCGACGCCGCGGT
GGCCTGGCGGGTGGGGAAACTCGGCTGGAGGG

>rc903-9q32
AATTATGCTGCCTAAAAAAAAAAAAAAAAAAAAAAAAAAAAAAAGCTCATTCCAAATATG
TCAGAATGTGACCAGTCAGCCCTGAAGGATTTCGTTACTAAAAAAATAAAACCTCC

>rc903-11q23.3
CCAACAACTCTGACTTGAGCCGCCCTCGGGACCTCGAAGAACCTCTCTAAGGCAACCTAG
GTTCTGCCCCCACTGAACCAGCCTACCTACTGTTTCCGCCCGGATTTTATTCGCTGAACA
ACTATTACTGCGGAGGGCGGCAGCCGCCATTTTTAATATGGGCACTAGAGGTGGGGGGGG
GGTGGAGGTGAAAAAGAAGTGT

>rc903-12p13.2
AATTAATATGTTTATTTCCAGTTCAGCAACAAAACACGCAAAGTACCATACGAAATAAAA
AGGTGCTACTAAGCTTTACAAATACGGTTCTCAACTGGGGGCATTTGGCAATATCTGGAG
GTATTTCTGGTTGTTACGCTGGGGTGGAGGGTGCTCCTAG

>rc903-13q31.2
AATTGACTTATGTGAAAATAGGTTTGGTGGAGGAAATGGTGGAAGTTACTTACAGGACAA
GATTGTCACTAATGACTTAAAAAGACATATGCTTT

>rc903-14q11.2
AATTAGACTGACAGGGAGCAAATAGGTAGCAAGGTTTTTTGTNATGATGCCTACAGTAGT
GCTTTCACAGCACAACTCTTCTTTGGAAAGGGAACTCAACTCATCGTGGAACCAGGTAAG
TTATGCATTTTAC

>rc903-17q24.3
AATTTGAGAGGAAGGACTACATGTTAGCCAACCCATCACTGATTTATTTATGATTTCCAG
ATTTTGAAATCTATTAG

>rc903-17q25.3
NTTAGTGGCACAGCNNNCCCCCNATTTCTTTCTTGGGAAGAGTTCACAGGTCTTCCCCTC
CCGGCTTGGCCTTGTTAACCAATATTCATGATAAAGAAAGCATCATAAC

>rc903-18q21.33
AATTACTCATAGAGAAAGAAATATGTTTCTGAAAGCCAGAGTGCTTGGCTTACACATGGA
GGTGAGAGAGAAAGCAGGCAGCTTCATAAAGCGCTCAGACCTCCCATGACAGCTGACGTG
GTGTGTAGTGCATCAGGAGGGAAGACGGGGCCCTGCGTCCTGAGCAATGTATTTGGAG

>rc903-19p13.3
GATTTAAAAAAAAAAANTANTACCCGGCCATGGTGGTGNCCCCCCTGTAGTTTCTANTTT
ACTCGGGAGGCTGGAGGNNGGAGGGATCACNTNGAGCTCAGGANGGCTGAGGTTCCAANT
GACTTGTGANTGCACCATTTGCACTCCAGCCTGGGCAGCAGAGCAAGCCCCTATCTCAAA
AAAAAAAAAAAAAAGGGAAAGACAAAATAGGATGAGGTGGCACCAAGAGGACAGAGTCTG
TGCCACATGGTGTCCAGGAAGGTCTCTAAAGAGGGGACACCCTTGCCGACCCTTGCAGGA
TGGGGAGGAGCACTGCNAGGCAGGAGGAAGGGCATTCCGGAGGGCTCCCTGGAGACCGAG
GTCTGGGAGCCACGGGAAGGGGGCCCAGGCCAGGTCTTTGAGGGCTGGAGGCGGAGAGGA
CAGTCGTGAAGCATCATTGCAGAATGTTCCTTGGTCTGAGGTGACCTAGTGTGGCTTCTT
GATCTGAAAGACC

>rc903-19q13.2
AATTTGAGCCAGACAGGGAAAGTGAGAGCTGGACGGAGGCAGACAAGATGTTCAGAGCAA
CTATTAAAGAATGAAAGCCTCTGCTACCGAGCACTTCTGTCCTCTGCCAGGCCCGAGCTA
AGTGCCTGACACCAGGTTGGATCCTCAGCCCTGCGAACTAGTGAAATGGGTCAAGGGAGG
CCCAGAAGGATGTTGCTTCCTCAAGGGCACTCGGCTATCAGAGGCAGAAATGAAACAGGA
ACCCAGGCCTGGAATCACGAAGGTCCTAG

>rc903-20p12.1
AATTAGTCAACATCTTGAGTTTACAGGTGAACCAGTAAACCAGTATTGGTCC

>rc903-Xq12
AATTTCTTAAAAAAAAAAAATCTGTAAAGTAGCCGATTAGATCAACCCCAGCATCTCTCC
CTTAAGACCTAGATGACATGAGGGGATTGCAAAATGAATAGCTGGGTTTTTTTTACCCTG
AGGTTAAAGCCTGGTTCAACAGTTGCTGAGGGAGTTAAC

>rc903-Xq13.1
AGTTAGGAATTACTTGAACCTGGGAGGCAGAGGTTGCAGTGAGCCGATATCACGC

>rc903-Yp11.31
AATTGGNATCCCTTTCCTATCTATATTACACACTCCAGCCAAACCGTAAATATTTGCCAT
TTTCTACAGACATTTCATTCTTGTAATGACCTCTCCTACTCN

>rq2257-6q21
AATTCTACTATGCAGTGGTACTGAGGCCCCAAACGAGCGGTCCCTGAAAGGAAGCAGAGG
CCGGTTGCCAGTCATGATTTTCCCATGACTCATTTTTCAGGATTGGCCAAAATATGAAAA
ACAAAACAACAACAACAAAACAGTAGGGAAAAACTAG

>rq2257-7q22.1
AATTTTTTAAGTGTTATTTTTTGTAGAGACGAGGTCT

>rq2257-11p15.1
CAGTTAGGGCAGAAGGGAAAATGGCATGAGAGAAGGTTGCAGAGGACAGCAAGGACCAGA
TCTTACACTGATCT

>rq2257-17p13.3
CAGTTAGGAATTTTCAAGCTAGCCCTGAGTAGTAGGATCCCAGGGCTAGAATACCTTCCC
CTCTGGCTGGCTGGGAACCCCAAAAGGGCAAGGGTNC

>rq2257-19q13.42
AATTTCCCCTTCTTCCGTTTGCAGCCAGACTCTTGGTTTTCAAACCGGTANGCTAAAAAC
TANGTGGTANGTCACTTCCCGCTTTTCTTGAANGTTNGCTAAAAAGTTGCAAAGAATTGG
GGGTGGCGGGGTGCACGGCGCCTGCANGTANGATCCCGAATTGGTCTGGGAAAANGTGCT
TGAGTCACTTAGGC

>rq2297-2p14
AATTGAATAACTCAGACCTTGGGAAATGCTGTTGTGGTATCATGAGACTACCTGGTCAGA
CAAAAGGAGGGAA

>rq2297-3p25.1
AATTAACCCTCTGCTTTCCATCCTGCGGCACGCAGCAGATCTCCTCAGAGAGCGGGCAAA
CAAAAGAAGTGGATATGAGATAGGAACAATAAAACTATTCTACAGTGCAAAAAATACCAG
CGAACTCCTGTTTAAGGTAAAGGAGATATAGCTTGTGTAAGCAAACTTGTGTAGTGGTAT
TAA

>rq2297-3q26.2
AATTAGTTTCTGGTTCAATATTGAGATCTTGACATACTGTTGCTTTTAGATAAGCATTNC
CCTGGCCTGCCGGTCTGTCTTCCTGTTCCATGGAAGCACGTAGGCATTTGGAAGGCCTAT
GAATTTATGGCAAGCCTGATGTTTTTCAGTAAAAGAACATGTAACAGTTTACCAAATGTG
ACCACAGTCTTTCTGCCCAGGAGGCCACCAAAGGGCCTGAATGTTGCCT

>rq2297-9q31.1
TTTGGTGTTCGTTGCTCNGAGCTTATAGCTGAATGANCTGATTTTCNATCCCAGATTACT
CAAGGGGGAAGCTGCCTTTGTGTCAGGCAATGGNCGAAGTANCTTGTTTGTGACTTTTCC
CAGAGGAGAGTTCTTGCGTTCACACAG

>rq2297-10q24.32
AATTAGGCTTCCAGGTCTCCANGCAATCTGATTTCATCTTTCNCTGTTATTTAAACTTTG
GGTGAGATAGAGACATGGTCTACATTAAGTGGGAATGTGGGTACAANGATGNCTGACCCA
AGAAAAAGTCTAACAGCAAG

>rq2297-12p13.2
AATTAAAGCTTAAAAAACAAATCCATGACAAGTGTTTCTCATCCTAGACAAACCTTGGAA
CCAGGATCCTCCCCCAGGTCAGAGCGCAGACTTACACAAAAGCCCCAGGACTGCCAGCCC
TATCAGCAGCACC

>rq2297-16p13.13
AATTTATAAAGAAAACTTCTGGAGGCTGAGAAGTGCAACATCAAGGACTGCATTTGGTGA
GGGCCTTCTTGCTAGTGGGGACTCAGTGCAGAGTCCCAAGGCTGCACAGGGCATCCCATG
GTGAGGGGGCTGAGTGTGTTTGTTCACATCTCTCTCCCTCTTCTCACAAAGCCACCAGGG
CCACACCGATGATAACCCATTCATCTATTACTCATTCATCTATTACCATTCATCTATTAC
TCATTCATTCNCTAAGCC

>rq2297-20p12.1
AATTAGGAGCTGTTGATTCTGATGTAGCCATGTCTACTAGGGTCTCTTTTATTGTCATTC
TGTTTTAGTTTTGTACCTTCCTAC

>rq2224-7q31.31
AATTGCGCTCTTGATTCTTCCTTACTATTTCCCTAGGGCATAAGTGTTCAAGTTTGTAAA
TAAGATGAACAGTCGTCCTGGCTGCGACAACAGTTTTGCAAATCTGTGTACTTGTTTTAT
TCACATAATATGCTCATTAGTTC

>rq2224-13q12.2
AATTACATCTTCGAATAAGTTTTCTTGTAGCTCTTGTTAAAAGCTATAACCT

>rq2224-16p12.3
AATTAATAACTTCCCCTAACCTGCCCATCCTAATAACATGAAACTAACGGTGCCTCC

>rq2224-18q21.1
AATTAAAAGCCCCCAAGAGACTCAAGGGTAAAACTCAAGGGCAGGAACAGATGGAACAGC
TGACCCGGGAGATCTGAATTCAGTGGCACAACAGTTAGGAATTAGAAAAAAACCCAGTCC
TAACCTTTAGTTTCTTTAACTCTAATAAAGAACACTTT

>rq2257-2q37.3
AATTATGGANACATCCATAGAACCGGCCTTAGTTTACACAGCCGCATTCCCACTGTTTTA
CAATCGCATGATCATTTCTGAAAAGTNGAAAACAAAGTTAAAGAATATTTCAGGGGTTAA
GAACAAAAAGCCCGAGG

>rq2257-5q23.2
AATTATCTGTTAGGGAGAGGTGGAAGCTAGGAGGAAGAAGAGGAGAATAAATCATTAGGC
AAATATCCNAAAACTATCTTTAGTC

>rq2257-12q23.2
AATTAGTCTGTGGGTTTGGAACAATCTAATACATTTCAGGTTGGAGACACACATGATGTT
GCATTCTGTTAGCATCCAAGTTCCTCCAGTACACCATAGTTCTAGGCTTTGGAGTATTTA
TATCCTGTGCAGCCAGTAACTTAGAGAACAATGTTTGACCAAGCTTCGGAAAGTCTTCTG
TTAACCAGCATGTTTTCTTTGTATCGTTTTCATTCCTTTCAGTATCAAGTGAT

>rq2257-15q23
AATTAAGAAATGACATCCTCTTAAAAAGTCTGTGTAATGCTGACCTGTGTCCTCTGACAG
CAGGCGGCCCTAATCANGAGAATGGTCTCTTAGAGACCTAGCTTTGGGGACTTCCAGTTC
TAAACCATTCTCTGAAGTCATGCAGCTGTGGGTATTTGAGAAAACATCAGTGCTGG

>rq2265-2p14
AATTATATGGTGCATTAACTTCCATCCATAGGAAACATAGT

>rq2265-2p14
AATTGACGACCAGTCACCTCTGTGTGAAACTTCAAAGTGAACTTTGATTCTTCC

>rq2265-7p22.1
AATTTAAGTCTGAACTCAATGTTGATTGAATGAGAGAAGTGGGAAAAATGTTCACAAAAC
TAAGTAAAGGAAATACTCCTTTTTCCTCAAGTGAATCTGAGAAGCCTGGCATCTTACTTG
GTTCTGCTGTGGCTTCGTGTCTCATAAAAGAACAGGCTGCCGATTCTGTGAAACAAAATG
ATATCCTATGATATGGCACCACCAT

>rq2265-14q32.12
ATCTGAATTCAGTGGCACAGCAGTTAGGAATTTTGCCTGGATCTCACCCACTGAAGAAAC
CAACTGTAAATATTAATATTTGGCATTCCTTGCACCTCTGGCCATACACACAGTTTAACC
TTCTGAGGCTCTGCATCTCATCTTTAAGCCTTAAGAAAAAATGGAAAAGGAAAGGCTAGG
GCATGTTGCAAGCCCTGCTTGGTTTCAAGGAATCCTCCAAGCTCTGCTTGGTTTCATTTT
CTTTCTTT

>rq2265-1q24.2
AATTTATATGGTACTCATAACTCTACTCATTA

>rq2265-20q11.22
AATTCAGGGTGGTGGTTACATGGAGTAAGGCGAATGTTTGGGATGTCAGTAGGTACCTGA
CAAATGACAACTTTACTTTTTTTTTTTTTTTTTTTTGAGATAGGGT

>rq2277-1p13.3
AATTTGCCTCTCAGCCCTATTCTCACCTGAAACTTAAGTCCACTGTGAAAGCGCCCAGGCCGATAGCATCTTTCACTAATAACCCGTGGATACTGCGTGAAGGTAGTCGTAAATGAACTTTTCAGGCAAACAAGCC

>rq2277-1p21.2
AATTATTCAGTGGTTTGAATCTGTCATTTATTGCACCCCCACTTAAGATGTGACCAACTTGCAGACAGGGAGCATAGCTCACTGTATTCCCCAGAACCCGGCGTAGCATTCTGTATATATTGG

>rq2277-1p21.2
AATTCTTCTAAATGTACCTATTGAAGTCAGACTCCAAAATAACTACACCTGTATTTTCCT
GATAATCTTCAAGTAATGAAAGCCAAGGAAACTCATGCAATAACTTTAAATAGATTTTCA
TCGGTAGCATGATTCAGAAACATGAATAAATATATGACAGGAACCAAAAAAGTGACCATC
AGAAGTTCAGAGGAAAATATTTAGAAATATTTCTTGCTTTGGGATTGTTAAAAGTTTTCA
AGTCTGTTTAAAAATAT

>rq2277-1p21.2
GATTTGGGAGGGTCACAGCTCCCTTAAAATGCTTTGTGAACTTCATATGACAGACAGTGA
CTCTTGGAAGGGAAAAATGGGGTTTATCTGAATCTGTGTTTTATAAGCCTCCTTATAAAA
GGAGTCTTGTCGCTTTTTATCCTCCACTCCTTGTCCCGTGTTAGGAATCACCGCTGTCAC
TAATAC

>rq2277-1p32.3
AATTAAGGAACAAGGCCATGTGCTTTGTGACAGGGACCTCATTCACAACCCCTGCCGGGT
GGTAATATTTGCCATTATAACAGGAAACTGGCCTGAACTAAGCAACGGGTACTGGGCCTC
GTACTTTACCAACCAGGAAACGAAGACCAAGAATAATAAATCAGTATAACGGTTCATTTT
TTTGTTTTGTTTTGTTTTTAGACTGCCTTTTAACTCCTTAC

>rq2277-1p32.3
AATTAGGTGGTTGAGATGCATGCCTGGCAGAGCAAGCAGAGTATGGAAAAACCCAGAAGT
GGAGATATCTGGAAGGTGATTGGTATGGCTGGAGTAGAGGACACTGGCAGGAGAGTAGCC
GGAGATGAGGCAGGAGAGGAAGGCAAGAACCAGGACCAGGTCTGAAGGGTCTTGAGCATC
AGGAGAAGGCGTTAGACTGATTCAAAGCAGGAACTGCTCAGTTTTGTATTAATAGGCTA

>rq2277-1p34.2
AATTTGAATGAGTAAGCATTTACTTCAGTGAACACCTTTTCCTGAGCAGTTCTCTTGCTT
ACTGAGGTCTTTTGATTTTGTAAATATACTAGACTACTTTTTTATCTGATTTTTTGTATT
GTTCC

>rq2277-1p34.3
AATTAATGTAGTTAAATGTTGACTGTGTGAAGGGCACCATGCCATGTGGTACTCATTAC

>rq2277-1p35.3
AATTAGCTCCTCTCACTTCACCACCAGCTTTTGGGGCCCAAGGTCCTAAGATTGTGCTCT
TGAAGCCAAGTTCTCACATTAATCCATAGACCCCTGTNTACTACGTGCAGATCTATCNGG
CTAGGTGCTACAGAGAGGAGGAAGACAGTCCGGGCCTCCCGGGGGCTTAGAGTTNGGGGG
TGAAAGTGGGGGTGGCAGATGTTGACAAAATCTCCCATGCAGTGTGATCAGGATGGAATC
CCTTTCACTGAGAGGCATTGGCACGGAGCTGCTATCACCAAGGTTGATGGCCTCGGATTC
CCCTCTGCACCCACCGGTGGGACAGCTGGGGTTGCAGGATTGAGAGGAACCCTGCTGGCT
GCTCTGCATCCCAAGGCTCTGAGACTGAGGGAGTCACGTGGGAGATGTTAGGTCCAAACC
AGCCCGCCCTAAGTAGCAAGAATCTAGAACCTGAAGG

>rq2277-1p36.11
AATTTGTGAGGGGATGACTCAGGGAAGAAGTGATCCCAGCAGAGGTTTGTGTCACTGGGA
GAGAGGAAAGACAGCTGAAAGTTGAGTCTGGCTAGAGCCTGGCTGGGGGCTTGGCTGAGA
AGAGAGACCTTGGTATTGCGGCCTGTAGGCCTTGCCAAGTGGCCTGAGGGCCATACGGAG
CCACTGATGGTTTCGCGCAGGGGAGTGACTCAACCTTGGTAGGAACATGCAGGAAGGTTG
TCCTGGGATGCCCTTTAAGGTCTCAGCAGACTGAAACCTCACAGAGCCTCTGGGGAGCCC
AGCCATCTTAGGCAGAACCTCATTCGAGCCATCAGGGAGGATAAGGAAACTCACTTGTCA
GAGGAACTTCAGAGAAGTGAAGAGACAGGTTAGAGGGCCCTGAGCTGGGAGGTGGGGAGC
ATGGGGAAAGAAGAGGGTGAGGG

>rq2277-1p36.22
AATTCAAATCTAGCAACGCCTTCTCTGAGTTTGGCTTGCTTTCGTGCAGCTCAGCTATGT
TACTTGCTGAAAAGGTTAACTAACTGCCCTGAAGCCAAAAGCAAAACAAAAGCAGAGCAA
AACATCTCACCAAACATAGACGGATTTTGCAGCTAACATGTTTGGTTCAGGTTGGGACAA
ATGAATCCTTTGGGTCTCTTCCATTCAGTTACAGATCCTGCTTTTAAAGGCTGTTCCAGT
AGAATGATTTCCACAGAGCATTGGTCTCTAAACCTCTCTCCTCCCTATAAAAGAC

>rq2277-1p36.31
AATTAATGTTATTTTGTATGTTGCTTCTGGAACCCTGTAGGGCCCCCATGCCAAGCCACC
GAAGTATCTGCCGTGACTACTGTGTAACACAAAACCATGTTGTTTGTTCTGCGGGCCAGA
GCCTGGAGGAGCCATGGCGGTGACTGTGCTTCCAGCGGAGACAGGAAGAGGTGTGCAACT
GCTCAAAACCGCATGACACAGAAGGGCACTTACACAACACACACTTCCCCTCTCACCCAG
CAGGCGCCCAACAGGAGCCCATTCCTTCCCTGAGCGGGATCTGATGGCAGAGGGTCGATG
CTGCAACAAAGGCAGGTGCTGACTCTGAGTGCACTAGGGGTCATGACCCTAGGGGGTCGT
CGGCCTGGGGGGTCATGCTGGGGGCCTGGCAGAAAGGCCCGCTTATCATAAGGATGCCCC
AGAGGGTGGGCAGGGGTTGGNAGNTCAACATANNCCANTTNNCCTGGCAACTCCANCCAG
ACTTNGNCTTAGAGGTAGCCAAAGAAATGCAAGAAGAGTCTGTGCAAACCTTACTAGAGA
TTGGAGGATCCCAGTCANGATTNCCNGTATTTGTCACGGAGAAACCTCAGTCTCTCCTC

>rq2277-1p36.32
AATTGANGGAGTTCTATCTTGTTCTTTTCTGTCTTTAAAACTGTGCGGTAAAGGCAAAAG
CTTCTCCCCTCACCCTGGATCTTGGCCTCGAGTCAAAAACAAAGCTGTCGTAACTCCAGG
AAACGGTGCTAG

>rq2277-1q23.2
AATTAACAGATATGCTAATGCCTTGAAAGTGCAACTCTCAGTATTGTCCTGACCATTGTG
GTAGCTTTTATTGCTGGAGATAAAAGTTGGCTGTCTGAGGAGGGTCCAGAAAGATCAGGG
AGACTTGGGGACAGAAACCTCAAGTTGTAGGATCCAGGGGCTGGATCTCAGGTACTCTCC
ATTAGTTCTCATCTAAAG

>rq2277-1q24.1
AATTAGACGTTGGAGCAAGAAAGCATTTTTTGCCTCCTTTCCACAGTAGCTCTTGAGGCA
CTTTCACAGGATCCTTAGGACTTCTGCTGGTCATGACTTGAAAACTTTTGTCCTTGTTTA
TCTTAAGGGACCTGTCTGTCCATTTCTTCATCTCCACAAATAGCCATCTGTCAAATCTGA
GCTCCTGTCATACTTT

>rq2277-1q25.2
AATTAAAAAAATAAACCAGAGAAGATACCCTCGCGCCACAGATGGTAAAGAGGAAGCAAA
GAAATGTGCATACACATTCCTGGTACCTGAACAAAGAATAACAGGGCCAATCTGTGTCAA
CACCAAAGGGCAAGATGCAAGTACCATTAAAGACATGATCACCAGGATG

>rq2277-1q25.3
CCTGATGGTTCCACCACCCTCCTTCGTTCCACTTTTTTCTGAGCTATTTTTTTTTCTTTT
TTAAAAAAACGTGGGATGGTACTATACACATTATTCTACAACTTGCATTTTTTTTTTTTG
TCTNGGAAATATATTCNGGATAGGCTTC

>rq2277-1q25.3
AATTTTTTTTTTTGTTATCTGGAGATTATTAAAGAGCCAATGACTCATAGAAGGCATGGT
ATATTTACATATAT

>rq2277-1q42.12
AATTTCTTTCTTGTGTGACTTTGGCTAGGTCACTTTAACTTTTCTGAGCCTGGTTGTCTA
CATCTAAGAGGATTTTGGGGTCCGTATTTAATGTAACATATCAAAAGCTGTTGCCCGGTG
CCTGGCTTATGGTATGTGTTCAGAACATCTTCTCTTCCTTAAAGAAATGCTTA

>rq2277-1q42.12
AATTTCTTTCTTGTGTGACTTNGGCTAGGTCACTTTAACTTTTCTGAGCCTGGTTGTCTA
CATCTAAGAGGATTTTGGGGTCCGTATTTAATGTAACATATCAAAAGCTGTTGCCCGGTG
CCTGGCTTATGGTATGTGTTCAGAACATCTTCTCTTCCTTAAAGAAATGCTTA

>rq2277-1q42.3
AATTCAATAACAGACAGTAGGCTCNTGAGACCAGCGCGGAAAGAGAAGCCTTCCAAGCCC
AGAACATTCCCCCTCCAGCCCTCAGTGCTACAGATGGGCCCAGCCTGATCTGACTTCCCT
GTCGT

>rq2277-1q44
GGGAAGAAGAATCNGGAGAAGGATTTGTTTTATTTTTTAAGTTGAGAGAAGTAACNACNC
ATCTGCGTGCTGTTGGGAATGATCTAGTCGCGTGAAAGTTTGTAGGAGGGAGAGGGAGGA
GGGAAGCCTTGGAGGGATATCCTGGGGTGTGCTTTACTTTCAAGGATCCTTGCTTTTCTC
CGCAGCAGGGCATGTGTGGGGTGGGCATGGGTGGCAGAGATAAGAAAAGGAAAAAGCCAT
CAGGCTACTGCCTGTTTTAAGCCGCCTTTCGGTGTCACTCCCTTCCCCTGTCCGTCTCTC
CATGTGGACTGGGAACCCCAGCAGGTAGGGGAGTGGGAACCATAGCCATCACCTGGTCCT
TTTT

>rq2277-2p13.3
AATTCTGTGCATGGTGGAGGTAGGAGATGCATTGAAGACGACTGCTCTACATATAGACTT
TCATTGATCTCTTTGTTTTCAGCCCTCCATCCCACTCCCACCCTAGCACCTGGCATTTCT
GAGTTGGGAGTCTCCCCGGGGCTGTTCAGGACAGGGGTCTTCCTCTGTAGCTGCCCCCTA
CCCCCACTCATCAGTCTTATAGGCTCCAGCATCTTCTAC

>rq2277-2p21
AATTCAACAGCAAAGTGGGAAAGAGATGCAGTAGAAGGGCACAGCGTGAGGAGCATTTTA
CAACTTATTACAAGCTTTGCTATTCATTTCTTAAAATAGTAATAGTAG

>rq2277-2p23.3
AATTTTCACATCTCTAAAAGGAGACTGCTGGACTAGATGGTGAGTGAAGTCCTGCTGAGC
TCTCCAAGTTCATTCTCCCTTGTCCAGTCCTTCCATCCTGCCCTCCCCTCTGGGCTCCCT
CTCTGGGGCCCTCTCCCCCAGGGGAGGCCTGCTCCAGCTCCAGGGGAGCTGCGACTCTGG
CTCCCGTTCCCCGTCGGAGTGACCAGCCCTGGGCCTCCTTCCCAGCTTTGGCCCTGGCTC
CATGTGGCCCATCTGAGAGGCTGGCCTCAAGCCCGGCGGCAACTCCACATTTCTGTTTTT
CCTTTTTTTTCCCTCTTTCCCGGAGTTAACAAGAAGCAGATGTGGCGCACGATGGTTGGA
GAGGTGGGGGGAGGAAGGGGGAGGCAGGACCGC

>rq2277-2p24.3
AATTACAACAGTAAGCACTTTGAAGACTCCTGCCCTCCAAACTGGGGTGATGAGTGGAGA
TAGCAAATGGATATTTAGAGCAAGGAATGGGGCTTAGGGGGTGAAGTGTGAGGGGGCTGG
TATAATACTAAGTAT

>rq2277-2p24.3
AATCTAGTAACTTGAAACAGAGCAGCACNTTGCAGGCACGGCAGGTGCCAGCATTTTCGA
CCTCACACTGCCAGCTGAAGCCCACCTCTGCTTTCACTTACGGGATGTGTGACCTTGGGC
GCTGTCTGTAAGACCCTTAAACCTGCTTCCTT

>rq2277-2p25.1
AATTGTCTTTCCCTGACAAGTTTTTACTGAATACATCTGGGTGA

>rq2277-2q14.3
AATTGTACCTTGTATCCTTCCAAAGTGCAGAGCTCAGATTTAGTGGCTCAGGAGCACCCA
AAGGGCTGGAGGTGGCCTCTGGTAGTGAGGATGCCGCCCACATACGTTCAAGCTGTGGCT
GGAGGAGCATTCACTGGGAATACTGGGGAGGGGGTTTTGGGNTTTGCAGGATGACGGAAA
CGGCCCCTGGAAGCCTTCCCAGACCGAACTTTCTTTTCCATTTCTATGCCAGGCTAAATA
ATGGCCCCAAAGATGTCCACATCCTACTCTCTGAGAATGCGCTGGTTGCCTGGCAAGGGA
AAGTGAAGGTTGCAGGTAGAACGAAGCCTACTCATCAGCTGACCT

>rq2277-2q22.3
AATTAAGTAATGCTTTAAAGCAATATTTTAAAAATAAAAAATAAAAAATGCAAAATCTCC
ATGATGAACAAAATATCAGTATTTCAAAGATGCCATCTGAAGCTACACTTGCATGATTCA
TCTCATTTGCTCTGCTCTAATC

>rq2277-2q23.3
AATTAACCCAGTAGGTAAAGTCCTTAAAGGCATATAGAATATATAATGCAATATATATCA
GAAGTGAAAGTAGAAAACTCTTCAGAATAACATTTTACATCCGTTACACGCAAGTTGTGA
TAGCCTGACTCCAAAAAGACAGAACGGGGATCCCTATCCCTAGTTACTAACGATTTACTA
AGCCTTTACAAAAGGTTTTACAAAAGTTTAGTACATTTCTAT

>rq2277-2q31.1
AATTAGGCTTCGGCACTGTTGGCAGTCCTTTCACCCTCCAACTAAAAAGTCTCCTGGAAG
AAGCCCACATCCATAGGGATGCCAATCCAGGTTCTTCCCGGCTCTTCCAGCCCCTAT

>rq2277-3p14.3
AATTACTCCTTAGAAGCTATATATTGTCCTCATTCCTTTCCATTCCCNTGATGTGCTCTG
CCTCTCTAATCCTACTAGATAGATGTAACGCATCACAGGAACTTTCTAGATCTTCCTGCC
AACCACCAGCACATACCTTCAAGTCATTCATTTTGAAAATATGGGAGGGGGAGGATATAT
GGTAAATCAGAACCATCACCATTCACAAATGGCTGTGACTGGCATGGAGCCAAAGACCAA
GAATGAGGTGGCCTGCTGGATGCCTGAACTGGCATCACTGTCCTCCTGCAGAATAACCTT
TCTCGTTGAGACTGAGTCCTGTTGTCAGCTTTTCTTGTGTTCCCCACTTCCCCCTCAGAA
AAAAGACTGTTAGCAAGCTCTCAAAGTAAGTATAGGAGAAACTGATTGGGGTACA

>rq2277-3p24.3
AATTCTGTTGCTGCTGCATTAGAAAGTCNGATAGGATTATTTAAAAAGTTGTGGTATTCA
AGCACAACTGTGGTAGATTTTTCCCAGGCAGCAACTCCCCCGTGGAAATCTCACATCTTC
TATGCAGAGCTGAATGAGGGAAGGGACCAGNTTTAGTACCTCCTATCTCTGCTGTCAACC
TTGTCATTCATCANGCCCNACTGATGAGAAGTCACTGATAGATTTTAAACTGGGCATTGA
CCTGACAGAG

>rq2277-3q13.12
AATTAGGGACACTGAGACCATCTTAACTTCCATGGAAAAAAGCTGTCACTTGTGATATGC
ATGCTCACTTACATATACTATTTCCCTTAGCCCTTTGATACCTTTTTGCCTAGCTTACAG
TCCCATTAACACAAAGCATTTCTTGGAAGAAAAATGAAGGCAGATAGGCATAAGGCTCAG
ACTCTGATACGGTTTGGCTATGTCCCATCCAGATTTCATCTTTTAATCCCCATAATCCCC
ACATGTCTAGGGA

>rq2277-3q21.2
AATTAAGAGAGCCAGTGCCTAGCCCTACCATGGTGGGAAAAACTGAACATAAGCCACTGG
CAGCCTGTCTAGCCTGTGACTGTCTCATTGACCCATCAGCCGATTGGAGGGATAGGTGAT
GAGCCTGAGCAGGTTTGGGGTTTTGGCATAATGCTGGTGAAAGGGCCCTTTTTAAGATAG
CTCATTAGGATAGAGCTGTTCCTCCACTCATGTTTTTGCATTTAAGT

>rq2277-3q25.2
AATTCTAGCAAGGAAAGCTAGAAACTGCTGCTACCTTTACATACAACCATATTTGTACAC
AAATCCAGATGTGTTCATATTACAATCCAGCCTTTGTTACAAGTAACTTTGAATGTGGTC
AGAGTTTAGAGCTGCCTTTTATATAAATGAAATGTAGATATACAACTTGTTATCATGAAA
ACATCTATTATAAAATCTTAGTTTGAGAAAAGATGCATGGTTGTTGC

>rq2277-3q26.2
AATTATAATATATTTTAACATAGTTCTAAACAGTTAATAGGTTTCCCTTGATGTGAACTT
TTCAAGCTATTTCTTTTTGATAGCTAT

>rq2277-4p14
ACACAATAGGAGCTAAAAAGCCCTCGCTTTCAGGGTGGCAGCTTTCTTGCCTCACTTATC
ACAACAAAGGATG

>rq2277-4q12
AATTNCACTCAAGAAATACAACCATCCCCAGCACCCTGGCCNGGANTCTGAAGTAAACAA
TCCAGACGGAGAGTAGCATG

>rq2277-4q22.1
AATTTATAGCCATGACTTTGTCTGGCAAAGGCGACTTCCTCATCTACAAAGCATCTACAA
TAATATTATCTACCTCACACGATTGTCGTGAGACTAAATGTTNTAATAAAAGTAAAATAC
TTGCTGCTATCACTGCTCATAA

>rq2277-4q31.23
AATTAAAGAAAGGAGGTCTTTGGACCAAAGGAATGAACAGTCGATGGAAGAGACAGGAAA
GGAGCATTCTGGTAGATAGGGAAGAATGACTTCAAAAAAGAAGGAGACAATGTAAATATG
TCTTCCAAGAAGTTTTGTGAAAAGTGGACCAGTGAAATGGGAGAAGCAGGAAGGAAAACC
TGGTGTTATGGGAGAGGCTCTTTTTTAAGACGAGAGATATACAATGTTTGGATGCTGATG
AAATCATCCAATAGAAGAAACTAAAAATAAAGGAGAATTCAG

>rq2277-5p13.3
AATTAGGGAGCAGAAAAGAGAGAATCTGCTGATTGGAGAGCAGAAATAAGAGGCACTGCT
GATAACCTAATAGTCTTTACTAAAAACCTGTACCTGGTAGTTAGCTGTGGTTAGTTCGCT
GGACAAAGGAAAATAATTTGAAAAGACAAATGAATGTATTGCCTGCATAACTATCCTAAG
AAACCACTTCCTGGTTAGATATTGAAACTCAATGTCTTTGTATTCTTTAATGTACCTGTT
ACTTGCTATTGGTAAGTAAATACAAGGTCAG

>rq2277-5q23.3
AATTCTGCAACCTCAAGGTGCTTTGGGAGGAGCAGGGAAACAGCTCAGTCAGCATGAACT
GTGTGCTGACATTTTGCTAGGTTTAGAGGAGACAAAAATCTGAGAAAAAAACAGCTAAGA
ATACTCCAACCTGGGAAGTACTAATCTACACATAG

>rq2277-6p21.32
AATTATCCAGCAGCCCCTTTGCAAAGGAAAAAAAAAATGCATGTATTGGAAAAAATCTCA
ACCACAGGGTTCCCTAAGCTTTGCAAACACCAAACAGCATCCACCTATCCATCTTCAGAG
AGCAACAGTTTTACTGTTATTTAGAAGAAGCAACCATTTCAGGTGCAGTTTTTGCACCTC
AGCACTTCCCAGCTCTCTATT

>rq2277-6q15
AATTTTTTTAAAAAGTTTCCCAACACCTCCTTCTTCTTTTAAACAGAGGCAAGCTGCTGG
AGGCGCCGTCCTCGCCTGGCCCGCCCCACTCTGTAAACTAGACATTACCTTATAC

>rq2277-6q15
AATTCCTTGCCTGGGAAGTTTCAGTTGAATATTTTTATTGCTTTACTTTGAGCACATTGA
ATCCTGATGGGGAAGAGGTTGAACCAGTAAACACCATGAGTTTCATCCCATAATACTAGA
ACAGCAGGGTTTAATAGCTTTTACACTCTTTCTTTTCCAAATGCAAAGTATCTGTATGTA
CTGAAAGTTCATCCCAATGCAGGATATAAAGGTAATCCCTACTAGAACACAACATTCCAA
CCAATGAATTCACTTCCTGATATCACACTAATCCACGGGCTAAATTACACAGTGGTCACC
ATTAGCTTAAAAAAAAAATTACGTACATGGCAGAAAATGAAT

>rq2277-6q25.1
ACGTATAGAGAAATCCAGCATAATCCCCCACTGATGAGAAGAGGAGAGGGTTGTNNGTCA
GGTGGGGTAGTTTCACTTGACTTGAAAGTCTCACCCTGCCTCTNGTCTTTACCATACCAT
AC

>rq2277-6q25.3
AATTAAATCTTTGGGCACTCTGTCACTGAGCAAAGCACTGAGCACATCTTCTCACTTGCA
CTTGTCTGTATCAGTGAAGTCTGAAGCTCAAAAAGTTAGTAAGTAGCAAGCTTGAGGATC
TAGTCCCAGATTGTTCAGTTCCTAGTACAGTGTCCTGGGCTTAGAGCAAAACAGATAC

>rq2277-6q27
AATTGGCTTATTATTCCCCCAGGAGCCTGGGCGCAGGATGCTCCCACACTGTGTGGGCTG
GGAGAGGCCTGGCATGTGTAACCCAGGTGGGAGTGTGTGTGGCTGGGAGAGGGCCTGGCA
GNGTCTAACCCAGGTGGGAGTGTGT

>rq2277-7q21.11
AATTATAGGTCATCTTGTCTCATGATGTCACCAAAATAGTCTTTTATTGTTCGCCTGAGT
GCCTTAAATAATGGAAAAACAACCAGTACCTTTTTGTCCCTTAGAGAGACAGGTTAAAAG
CTCTAAGAAAAAAATATAGACTAGTTACCAACTAA

>rq2277-7q31.2
AATTAAGCTGACTTTTAAGAAACATTTTTCAGCTTGTTCATTTTTGACATGAGTTCCAAG
TTTCAGTTCAACAAAATGTAC

>rq2277-7q32.1
AATTCAGGGAAAGATTGTTCTACTGAAGTGATGACTTTCCCTATTAGGGAGACCTGAGGG
AAAGAAAAAGGACTTCTGTATCCTTTACTTTCCACTGATGCAACACTGCAGACATGACTA
TTTCAGTCACCACTGTGGC

>rq2277-7q32.2
AGTTTGCAAGCGGGCCGGGCCCCGCAAGCTCGGATTCCTGCCCCACCTCCCAGAGCCGCC
CGTCCCCTAAGCCCTCCTCAACCTCAACCCCCAAATCCCAAGCGCAGAACAACTGGGCTT
CCGGTTCTCCTGTGCGCGCCCCGGATCCACTACA

>rq2277-8p12
AATTAAAATAAATAGGGTATTTGGTAAGTGCCATTAATGAGCCCGGCATTACACAAAACC
ACTACATTGACCCTTTCCCTGCCCACCCATCGCATCAGCAACTTGCTCTTAAACACATTT
AAAAACCTTGGCAGTGGACTCCGGTAAACAGAACACACACATAC

>rq2277-8q23.1
AATTCTTATCTTCTGTGTACTTATGGTCGCATTTGAATGGCGAGACTGCATTCATTATGA
ATGGTAAAACTTAACTCAGAGAACATTA

>rq2277-9q21.11
AATTCTAGCCCTGTATCCCTTAAAGCAAGGTACTTTCTGAGGGGTGCTTAGTCTTAGCTT
CCTGTATTTCACTCAAGAAAGTTCTATTAAAAATAGCTTATTCAGTTGCCAGCCACTTCT
GCTTTTTCCTTCTCTAGCCCCAAATCCCCTTCTTCCTTCTTCCCCACTACTTTCCCATTA
ACACCCCTGCCTCCCCACCTCTGAGCATGATAGCAGAGCTCTGTAGTAGAACC

>rq2277-9q32
ACTTGAGAAGAAGAAGCTGTCACATAGTTGATGAAAGCAGGCAATCCCTGAGTAGCACAT
GGCCACTTCTAAATCCAGCAAGGACATTGGGGAGGTGCCCTTGCTGGCTTATGTCTAAGC
TTGACTTGTCATCCTAAAGGAAACACATACAGT

>rq2277-9q33.2
AATTTACTGAGCACGTTCAATGGGCCAGACACTGTGATGGGCATATTAACAACATAGCCC
TGTACGGGGAGGATACTGACATCATTTAACCATTGAAACACTAGATTCAGAAGGGAAGAG
ACTTTCCCACAGTCACTAGTAGCAGAACT

>rq2277-9q33.3
AATTTCCTAAACTTACTTTCTTACATGTATCTNTGTCT

>rq2277-10p11.23
AATTCTTAGTCACTTGTCAGCCTTACAGTTAAGTTTGCCACTTCCTAGACNAATCTTCTG
CAGGTAGAAAAGTTTTCTTATACAGTTCTTCTACCACTTTTCTCAACTCTGTCATAACAT
TTGTATTATTTAAAGGAAGCTTTCAGATTGTGAGTGCTATTTCTATTTCATAAAAGTAAG
AAATGGGGATGGAGAGAGAGCAAATGCTTTGAGGCAGACACACAGGCGGCCCCCTCTGGA
CCTACTGCAGTTAGCTGGACATGTGCTGTACAGCTACTACTGACTTCCCAAATCCGTACA
TGATTGGACTGCACAGCCAAGGCCATTACTATCATGTGAATTCATATTTGAATCCTTTTA
AAAAACCCTAGATTTTCTGATTCAATAAAAAATAAATAGTTATGATACTGTCTAAAAATG
TATTCTATGTCTTGCAGACATAAAAGTATATACTTATAGCTTACAGACCTAA

>rq2277-10p14
AATTAGCCTCTTAGTGAAAGCAAGATCAGTTCTCGCTAGTATTGACAATCATAGTAATAA
CTAGTATTTCTCTGGAGTACTCGCCATGGGCTAGGTCCTGTACATTATCTTGTTAAAATA
TATCCTCACAATAATCCTGTGAGATTAATCCTGCTTATGGTGCCCATTTTACAGAGAAGA
AAACTGAAACTTAACAAAGTAACNCATCTAGGTATGTGGCAGACATGGGATGGATGGATG
GATGGATGGATGCATGCATGCATTTATTTATTTAGTTTGATTTACGTTATTTATTTATTT
AGAGACCAAGTCTTGCTCTGTTGCCCATGCTGGAGTGCAATGACACGATCTCGGCTCACT
GC

>rq2277-10p15.1
AATTAATCAGTCTTGGGTTTTTTGTTGGTGGTGACGGTGGTTTTTTTCCTTTCTTTCTTC
CTTTTTTATGTCAGCGTCTCANATGGGCAGACACTGGAACAGCTCCTTATTTGCATGCAG
CGTGGCCTGGCGAGGGTGAACTGAGGACACACGGAGCTCCCTCTGACTTGGCACCGGCAG
GAAGTCGGCGGCAAGAAGCTACCACTTTGCAAGCCTGGGTGGCTTTTCCTTTTTTCTCTC
TCTGTCATTCATTTTGGAAGAAAACATAAGTTTGATTTCAAACAGAACACAAAAACTTGG
AAAGAGGGCCAAACACAGGCAGCCAGATCATTCTTGTCCCCACTGTTTTATATATNT

>rq2277-10q22.2
AATTTAACCTCTCAGAGCTGCAGGTTCCTTATCTGTAACGTGGAAATAAAACGGCCTGCA
CCTCAGAGCCTTATTGGAAAAAAGACGAGGCAGTAGGAAGTCTTGATACGGTGCCTCACT
GGGTTATTAGGGGCTCATCCTCATATTTCTAGTTACGTCTGTGCTGGAGGATGCCTGTGT
CTGCTGCCTTTCCTCCCACCATCTATCCTTGCAGAGTTTCTAAGCACAACCCTCTTCACT
CGTGGGGCCCCAGTCAGGTCATCCAGATGGGTCTGGTGGGTTGGAGAGGGTGTGTGTGTG
GTGGGTGCACACCTGCCTGCTGCTTTAGGAAGCCCATCTNACTCCTTGCTTCCCTTAACC
TGCTGCTTGCTCACCTGGAGCTGNNNCCTANCANGGCTGATGGCTGTGGGGCTCCCTCCT

>rq2277-10q24.33
AATTCACAAATAGCCACGTGTTTACTGTGCTATTTGAGAAGTTTGGTTAAACTTTCTGTG
CTATTTTGAGTGAAGCTTTCCAGTCAAGGGCCTTCTGAATAAAAAACTATGAGTTAG

>rq2277-11p13
AATTACTTCTCAAACCTCCTATCTTGCTGTTTCTCCTTGCTTATTCCTGTCTAACTGCAC
TGATCTGTCATTTATTTAAACCCACCATACTTTTTCTAGCTCAAAGTATTTTCTCTGTCC
CTTGACCTGAAATGTTCTTTC

>rq2277-11p15.4
CTCCTCCCTTATTCCATCACCCCNAGTTGTCCCATTCTTCCACCAGTGATGCTGGAACTG
GTAGGTAAGGAGTCAGGGACCTTCAGGCTGTCTCCCGGCTTCCAGGCCTGGCCCCTTGGT
CAAGCACCACAGGTGGGGGTGATTTTGATTTCCCAGGGCCTCTCTTACCAGTCTTATTCC
TGTTACCCTACCCCTGACTGCTACAGACTGCTTGCTTCCTCCTGCCTAACCACAACCTCA
CTCACTGCAGGTTCCCTTCATTNTGCTGGTTTCCCCTTGGGCCCTCTCAAGGCTGAGGGC
AGTTATTTNGTCTGTAAGAGATAAAGATGTAGACACACAGACACTCTTTCTCTCTCTCGC
GCGCGCGCGCGCACACACACACGCTTTCCAGCTCTTTAATCCATCTCTATCACCGGGAGG
CTGCAGTCTGCCTCTCCAAGCTAGGGAGGTTTGAAAAGACTCTGGAACTCACTAAGTCTT
CAACAACAGATCCTGATTCCAAAGCNGGAGATAAGTGGGTGGGAGAGAAGGATACAGAGA
GGGTGACAGGCTGAAGGTTCAAGAGGAATGAGGGGTGATGGAAAACGCAAGGAGGTGTAA
GTGTGTGGGTGCCAGAGCTGGGAAGGGAAGGGATGGGGCAGGTTGCAGAGGACTGAGATG
AACATGGGGCCGGGTAGGTGAAGAGAGGTCAAGGCCTAGGTATGAC

>rq2277-11q13.1
AATTAATAATAATAAAGCCACAGTACTACCCCTGACACTTCCTGTCTTCTTCCCCTGCTT
CGTTTTTTCTACCNAGCATTTGTCCTTACCGAATACACTATATATTGCCCTTNATTTGTG
TTATCTTATTTAGTACATGTCTCCCCAACTAGAATCTAGGAGTTTTTTTTTTGTTTTTTT
GAGATGGAGTCTCACTTGGTCACCCAGGCTGGAGCACAGTGGCATGATCTTAGCTCACTG
CAACCTCCGCCTCCCAGGCTCAAGT

>rq2277-11q23.1
AATTGTTATATCTATTTATCTATCTAACTGTACCCTATGCTCCTTGAATGCAAGCTCTAA
AGGACCAGGGATTTTTCTTTTTTGTTGTTCATTGCCATTTCTCCAGTGCATCAACCAGTG
ACTGACCCATTGCAGTCATGCAATATATAAACATTTGTTCAATAAATGGATTAATGA

>rq2277-11q24.1
AATTTAAAACTTTAAAAAGTTACAGGNCTAAGACATAAATATGTTNTCNTTATAAAACNC
AAGGAAACACTGCAAGGNCTTCCTTGNCCTATTCCCAT

>rq2277-11q24.3
AATTAGAGTACAATACAACGTAAGCACTGAATAAATGTTACTGTTACTATAAAGCAGTAC
AAAATCCTGCAGGACCTTCAGAGACAAAAAGGATTACCTTCAAAAGAGATGGTCTCGACA
CTTCAACAAAGGCGGTGTGGG

>rq2277-12q13.2
AATTCCAGGCAGATTCTCTCCTCCCAACTGGAAGTTAGTGGGACCCTTGCCAAAAAAACC
CCT

>rq2277-12q13.3
AATTAATATTTAGCCAAATAGAAAAGTAGGGAAACAAACCTATGTTCCTTGAGATTATTT
TAGAGGTTTAGAGAGATCAATCATCCTCTCAGTTTCCTCACCTATAAAACAGAATAATAA
GAGTACTTCTTTTGGAAGGTTATAGAAA

>rq2277-12q15
AATTATTTACTGTCTGCATTTATTGTGTATACAACATGATCATTTCAAGTAANGTATACA
TTATGGAATGGTTAAATCTAGC

>rq2277-12q23.1
AATTTAAATCCNAGTTCTACCACTTACTAGTTTGTGTGACCTTGGGAAAGTTTGTTACAT
TACATTTTGTAAACATCAGCTTCCTCATCTATAATGTGACAATAATACCTGTATCAAGAA
AAGAATACACTTTAAAAAATGGTTAGCAGCCTGACGCCTGACACCCACCAAGTGCTCCAC
GAAGAGTCATTATCATCAAGGCAGTCACTACAAAAAGGGCAAACTGAGGCAGGGACCGAG
AATGGAATTCAGA

>rq2277-13q31.3
AATTTGCTTTGCATATTTCATACTTCAGTGTATGAGGCCATGACTCGACTTCTGTTTATA
TAAGACTAGAAGAATACCTTTCACTGACTTTCTTTTATGAATATGAAGCACATTAGATGT
GGCAAATAAGATGGACTCACAAGATAGAGCTTAATAACTTACTCTGAGTCCAAAGAGCCT
CTCATTT

>rq2277-13q33.3
AATTTTCTTCGTTAAATGAAACTGTATATTTATTNGTATGACTTGCCTGGAAACAGAAGG
CCAAGCAAGAATAAACTGGACCTTGTGATAAGCATTTTATCTCCTCCTCTCATCATGAAC
CAGTATTTCCTGTGTTTCTGTGTGCCATGCAATGCTATCTAATAATGCTCTCACGTTTTG
CCTGATATTGTGA

>rq2277-13q33.3
AATTTAAATCCATTTTCTACCTGATTATCGAAGTCTTGTCTTGTAACATTGTACTTTGCA
AGGACTGAAAAAAGGATTGTTTTTCTGGTAAAAATAAATCCCAAAGACATTCTTCTAATG
GGATTGTTTGTTTTCCAAATAGTGGGTCAGCAAACAAGTTC

>rq2277-13q34
AATTAGCAAGCGCACAGCCAAGCCTGGACCCTAAAAGAGAAGTGAGGAAGGGTGAGGATT
CAGTT

>rq2277-14q11.2
AATTTACCATNTCAGAGCCTGGAGGACGGTTGAGACNGCATAAATATGTACCAAGAGATT
CTNTAACTTCAACTTGCTAAGATGANGCCCTTTATTCAGGAACGTACTATATTTCATTGC
CTCTTCCTCCCTCCACCCACCTTCATTTTTCAAATCTTTTCGGAACTATAACAAACCGGG
AAGTGTGCATATGTAT

>rq2277-14q11.2
TTATCTTATGACACTTTTAGAAATGTAAAAGCCGACCATGCACGGTGGCTCACACCTGTA
ATCCCAGCACTTTGGGAGGCCGAGGCGGGCAGATCACCTGAGGTCAGGAGTTTGAGAC

>rq2277-14q23.1
AATTCCTAGTGTAAGAAATGAGTTTCAGAATGAACACAGAGAAAAGGACATTCTTTTTTT
CTCTTTCTTTCTTTTATTCTGTTTTTGTTGTCATTGTTATTCAAAAATAAGAAAAGTTGA
AGATTGGTT

>rq2277-14q24.3
AATTGATACAGCCTTTCTGGAAGGCTGTTGG

>rq2277-14q32.12
AATTCTTTAAGGAGCCACCTGACCTATATCAGACTGTGATGTGAGCAATAAGTACACAGT
TTTAGGCATAAGCTAGTTAGATGG

>rq2277-14q32.33
AATTATTTTGAAATATTACAGGGTTTGGAAAGGCTCTAAGCTTCTGCCCAAGCCTCCCCT
GAGCGCTCTGCTCCTAGGCTGAGGAAGAAAAAAGTTCATCTTCGTCTCCACC

>rq2277-15q13.3
AGTTCTATCTTAGTGTTATCATTTGTTTGGTTTTGTGACTGAAACCAGATCTTAATGTCC
CCGTTAAACCAATAATGCATGTTTATTGCAAGCCCCTTATCGTTATACTGTGAGAGCTTT
TAAAACAAAACTGCAGTGAGTCAGAACATAGATCCATAG

>rq2277-15q15.2
AATTGCTTGAACTCGGGAGGTGGAGGTTGCAGTGAGCTGAGATCGCACCATTGCACTCTG
GCCTGGGTGACAAGAGCAAAACTCCATCTCAAAAACGAAAACAAAAATAAACAATAAAAA
AAGCCTCTCTCGCGCCTCTCTCTCTCTCCCCCCCCCCCTCTCTCTGTTGGTTCTGTTTCT
CTGTAGAGCATTGACAAATACAGTATATATTTGATGAAAAAACCAAACCTGTCATCCTGA
ATAGTGAAGTGGACTCCTAGATTCATTTCCTTACAGCTGAGGAACAAGATCGGGATGCCC
ACTATCTCTGTTGCTTGACAATGGTTTTCTGGAGCTCATTCAGTTTCTGTGGGTCAGGAA
TT

>rq2277-15q21.2
AATTTAACCCTTTACAAGTACTGAAGCAAACAATATTTACAAGAATAAGTTCTCCCTCTT
AAAAACTGCCTCAAAGTAGAGGAAATGGAAAAACGAAAGCTGTTGGATGGGTCTTATCTT
TCCCTTAGCTTCATCTTATGCCAGGGATTAAAATGGTAGCTTCTTC

>rq2277-15q21.3
AATTTCCACATTATAAAGAGATAAGGGTAGAGCTATGAAAGCACNTATGNGAATACAGAA
GTAGTAAAAGCACAGGAAGTAAACAGAAGGAAATGAGACATGAGAATNTAGAAGACAAAG
TTGAAGGAGTAANGTAGAGNAGACTGGGCAAGATAATNCAAGAGGAAATGGGTAGAANCT
ATCCTAGAGACGAGACAAGAATAACTCAGAGCATAGGCTC

>rq2277-15q26.1
AATTACTGAGCTTTTAACAACATAACATTCTCACCACAAGTCTCTGAGGTCAGTTTTCAT
TTGCCTACTTTACAGATGGAGCAATAATGGCTCAGAAGGTCTCTCATGGCTTGTTCAAGG
TCACACAACTTATAACTGACAGCCAGACTTGAACCTAAGTCTACCTGAAGCTAATGCCCA
TGTTCTTCATGCCATGGTTCCGGCTGAGGGGTAACCAAGCCGTACTAGCTTTTGCCCTCT
CCTTTTTAGGATCCTTCCAG

>rq2277-16p13.11
AGTTAGGAATTACTTGAGCCTGGGAGATGGAGGTTGCAGTGAGCTGAGGTCGCACTGCTG
CACTCCAGTCTGGGTGCAGAAGCCAGATCCTGTCTCAGAAGAAGATAGAAACACG

>rq2277-16q22.1
AATTACTGGGATTACAGACCTAAGCCACCGTGCCTGGCTCAAGTGTCTGATTTAAAGGAA
CACCCAGGACACTTATTCATCAAATGACTTATTCCTTTGTCACATAAGTGTCATATAACC
CAGCACGTATGTCCATAGAGGTGACAGCTAAGGATGGGGCCATGCTGTGCACCACAGCCC
AGGGGGCAGACCCTAGTCAGAACTATGGCTCCNCGCTAC

>rq2277-16q22.1
AATTAATGTGCCAACATTTGAAGATCTTCGTAACTCAGTGAAGCAGTATTTTCCAGATGA
CCAATGCATGCTATTACAAAATCATTCATAGACGAAAGACCTATTTAAACTACAAGATAA
CTGANGGATTTATTTTTTATTTTTTTTTTTGTTTTGAGA

>rq2277-16q23.2
AATCCTTATTTGGGATAGAGAGAGTTCCCTTTATCAGGCCCAAAGGAAACAGAGCCTGTG
GTGTCCCTCACTGTATTTCAAAAGGGTTAGGAAACTCGCCTGGGGCTGCCCGCCTCACAC
CACAGAGGAAGAGCAGGCTCTGGTACAGTAT

>rq2277-17q11.2
AATTTTCCTTTCTGGATNTCAAAGATTAGAAAGTAAAAATCANCCGCTAGANTAATATCN
CATACCCTGGAAATATTATTTCNGAACCTGAAATAACCTNGAAGAAGCTTTGGGATNCCC
TCTCAGACAGAAAACCAGAGACAGGGTGACATGCCCAAANCAGCACCTGCTGACCC

>rq2277-17q21.32
AATTCCCACCCTTTCGAACNGTAGGCTTTCTCCATGGAACATTCTGAGAGGAAGTCAGTT
CACTTATTTGTCCCCCAAAGCTGGTCAAGCCACCATTCTCTGCCACCTCCATATTTTCCC
CCTCTGCTCC

>rq2277-17q25.3
AATTACAGGGGATGGTGACCCCNGGGAGCAGAGTTCAGGCTCTGTTCATAGNTGCACCCA
GGAGCCAGCTGCTTCCCAGGCCTGCAGAGCCAGGGGAGAGGTGTGGGGGACCAGCACTGA
ATGACATGACCCAAAGCACACCAAGTGGGGCTGGAGGTGAGGGCAGAGCCACAGTGGTCA
CANAGCCCCCATGTGAACCTACNCGGATCCGCCCGGTTTAGGTTCTGCTGAACTCCCGGG
TGNAGGNAGACCTGGTCTCCATCCTCAAAGACATGAAGAGGTTGACAAAGAAGA

>rq2277-18p11.21
AATTGAAAATATATATGTAAAGGAAAAGACCTAAAGCCAAAATAGTCTTGAAAAGAGATA
AGGTTGGAGAACTTACCCTGATTCAAGA

>rq2277-18q11.2
AATTTCAGAACACACGAAATATACCTACACATATGTAAGGTAGTTACTCCTGTCTTACAG
GAAAACTCAGTTATTACAGAGAAAGTCCCTAGAGAGTCAGGAAGTCCATCTCTTTAAAAA
GGTCTGTGTTCACAGAGTGTCTGCCATGAACAGGAGAATGGTGAGAGGCAGGTCGTTCCT
TCAAGGAGGCATTACTTCATACCTTTATTCAAATCTACCTCAAATAGAGTCACTTT

>rq2277-18q11.2
ACACACGAAATATACCTACACATATGTAAGGTAGTTACTCCTGTCTTACAGGAAAACTCA
GTTATTACAGAGAAAGTCCCGAGAGAGTCAGGAAGTCCATCTCTTTAAAAAGGTCTGTGT
TCACAGAGTGTCTGCCATGAACAGGAGAATGGTGAGAGGCAGGTCGTTCCTTCAAGGAGG
CATTACTTCATACCTTTATTCAAATCTACCTCAAATAGAGTCACTTT

>rq2277-18q12.1
AATTGCTTGCTACTTGTAATGGCAAGGATCACTAAATCCTAAAAAGATATACACATGGTT
ACTA

>rq2277-18q21.1
AATTTCAGTCATCCCTAGGGAATCATACGACTTCTGGTTTCCTTTGTGTAACAGAGGTTT
G

>rq2277-18q21.32
AATTAAAGAATCCAAAATCCCCATCTATAACTCTTATCAACTCTCCCATTTCTCTGGTGA
TTTTAAGAATGGCATAC

>rq2277-19q13.2
AGGCCAGACTCAGTGGCTCATGCCTGTAATCCCTGCACATTGAGAGGCTGAGGCAGGAGG
ATCGCTTGAGGCCAGGAGTTTGAGGCCAGTACGGGCCACATAG

>rq2277-20q11.23
GGCGTGAGCCACCACGCCCAGCCTGGGTTTCTGTATTAGAATAACCCTGGGCAAGACAAC
CTTCTGAGCCTTGCCATTATCACCTGGAAAGCAGGTCTAATACTCATTGC

>rq2277-20q13.32
AATTAACTGGCAGACAGGCTTGGTGTAGGANGAAATGCCAGGAGGCTTTGGATAACAGGG
GCTGGTGGAGGGGAGTTTCTCACCTGCAGAGGCCATGGTAAGTGGGAGGTATGACATGCA
AAATGGCCACTTGGCCCAAGCCTCCATGCCCAAAAAGCCCCAGAGTACACTGGAAAGCAT
CTCCACTCAGCC

>rq2277-21q22.12
AATTTTGAAATGTTTAAGTGTTAAAAGAGCAAATGGCGGTTCCCCCGAAGAAACCATCTC
TTGGCTCTGCTTTCTTCAGGAGGATTGTCTTTGTAC

>rq2277-21q22.2
AATTCTCTTCTTTGGAGGAGCATCTTTAACACGAATAACTCCNATGCTAATAGATCAGCT
TTTTCTAAGGAAGTCACAACTTTTCCCGCCTTGTCACCTCAGAGAGGATCTCTGCTGTAA
GCTGTTTGAGCCTGTTTCTGGTTCCTCCGAGGCAGAGAAGCCAAACCGTGCTGGTGGAAA
CCTGTCTTTTTTTCTTTTTCTTCCTCTGCCAGCCTGTTGCTTTTGTTTTCAGCTGCTCCC
GTCCCCCCGACCCTGCTCCCGTCCCCCCAACCCTGCTCCCGTCCC

>rq2277-Xp11.23
AATTAAAACTCTAAACAGAAAAACAACTAAAAAATATCTAAATGTTTGAAAAGTAAGCAA
CACACATCCAAATATCCCAT

>rq2277-Yp11.2
AATTCTCTTTTATAGATTTTCTTATGACTTTTACAGACAATCTTTAACTTGTTTTAAGTT

>RQ2282-3p21.31
AATTAGATATGAAGAGAAGTGAGGAGAGGAGAATAACACAAATGGGGAA

>RQ2282-7q22.3
AATTTGAGTGCGCTCATGGGGCTCTGGCCAACTGCCAGACGAGAGAGATTAAATGGGTGA
CCGCAACAAACCTGGGCAGAAATGGGTAGTGCTCTTTTGGGTCATGGCTTCTTAAACACA
AACAAGGTGGGCTTC

>RQ2282-9q22.31
AATTTTCTCCACTCTCAGGAGAAAGGGCTTTGGAGTGAGGGGAATGGAGATGGTGTGCAG
CTGGGGTGCCAGTTGGAGGCACTGCCTCATCACATGGGCCCACCAGGCCTTCAGCACCAC
TGGAGCACTGGGGCAAAGCTCCTAGCACAGCCACACCCTTCACCCATCTCCAATACACCC
TGCAAGGAATGANGACTATCATCTCCTTGTTCTCAAGGTCACCCAGCTANGGGTTCTGTG
GTNCCCAATCCAGCACTTTTCCNACCACAAGGAGNGTTCGTTGAACACCACANCTGACCA
GAGAAAAGTGATCAGATTCT

>RQ2282-11p15.5
AGTTCAGTGGCACAACAGTTAGGCAGGGCACCATCTGCACATGGAGATGCAGCGTCCACC
GGTGCCCCAGGCAGCTCCCCTGCCTCAGTTTCCTCATCAGTACAAAGAAGTGGTCCACAG
GTGCTTCTTCCCAGGCTGTGGAGGGAAGTGTCACCCGACGTCCAGCAGGGAGTCAGGAGC
GAGCGTCGACGTCACCCTGAGGCCTTGGTATAAGACAGAAGCTCCCGGTGCTGTCTCCTG
CCAAGATGTGGCAAAACCCACCTCCCAGCAGGGGCCCTGGGGAGGATCCACTAAGTTGCT
CTCTGTCCAGCAACAGGAAGTGCTCCTGGGGGCTGCANGCCACTGCCCGGNACCCACACC
CCTGCTCCTGACCACCGGCTCAGCCAGTGCTTTGCAGACCGTAACNCAGA

>RQ2282-14q22.3
AATTATTAACAAACCAAACCACAAAGGAGAATCTGATACCCAAGATCAGATTTT

>RQ2282-15q21.2
NATTTGTTTGATTGATGTTTGTATCTTCCATGGCTAGCCTGGAGCCTGGCATGTTGTGAG
TTCTCCACATACATGTGGACTCTTCATCCACAAGAAAGCTTGACTGGTTTGAAATAGCCA
GCCATGGAGCCCAACAGACACTGGAAGTCAGGGCCCAGGGCAAGGGCTGAGTGAAGAGGT
ACGGCCTGCTGAAGACTTGAACAGCAAGATTTGGTTT

>RQ2282-16p12.3
AGTTAAAAAAAAATGTCCAAAATACCACGTGGGCCAAACATGTGTTTAAGCCTGGGGGCC
ACCAGTTTGCGACCACTGCCTTACACAGTTAACACCCCAAGTATGTATATGGTCATAGGT
TTTGTTTTGGATATGGTAGT

>rq2297-1p34.2
AATTTGCCTAGTCATACCCCCTAAGTATATAAACTATGACTGAGTTGTTAC

>rq2297-2p25.2
AATTTCTGTGATTAGCTTTCCCCTCTACCCTTTATTGATCTCCGTGACGGAAATGGTTGG
GTCTGGTTTTGCTCAGTTGAGCAAGGCACGTGGTATGGAGTTAAGGCTGGATGAATATCT
GTTGAGTGGATGAGATTTTAGAGATTACAT

>rq2297-2q37.1
AATTACTGTAGTGGCTGGCACATGGTAACTGCTTAATACATATTAGCTACTTTTACAGGG
AAGTAGAGGATAGAAAG

>rq2297-4p16.1
AATTTTGGCCCCTGTTTCCCAGGTAGGATCATTCAGAGAAAGCCAAATACACCCCTAACC
AATCACATAG

>rq2297-6p22.3
AATTAAGTGCACCATTCAGAGACAGAAACTTTGTGATTCCAGGTCACCGAATGTTCTCTG
TACAGCAGGACAGCCAACAACAGTGTTGGGTCATGTCCATATATTAAAAAGCCCTCCCTC
CAGGACTTAAAGATGATATGAACTGTGTTATGCAGTTTAGTCTGAGGAAGGCTCACATAC
TACTGGTAA

>rq2297-6q23.3
AATTAATCCTCATTAAAAGAGGATAAAGGAACAGTAACACTAGCCTGTCTCATNTGATAT
TTCTGGGTTTTTGTTTTTATCGTTATGATGATTATTAT

>rq2297-8p12
AATTGAAGTTTGCACACAACAGTGTCTCAACAATGATCTCAACGTCCTAACGCTTTAGAA
TCCGTTTACCTTCTGTGTTCACCTAGATCAGGATGCAATACCT

>rq2297-8p12
AATTGTGGAAACAGATCTACAGACTGAAGGGGTGGCCAGCGTGAGGATCAGAAACTGAAA
GTGTAGGGAGGAAGAAATCACAAAAGAGCTGGAGCTCATGATCCAGTGCAGCTGAAGAGA
TGCCCAGAAGGAAACAGAAAGCAGCAGCGCTGGACAGGGGTATTGTGCCGCATTTAGGAA
ATCTAGATACCATTTGTTCTGTGAATAGGAGGAAGCTTGTCAGGATTCACAGAACGCATC
TCATCAGCATGCTGCTTTATTCATCTCAGAAGTAGCATGTACGG

>rq2297-8q23.1
GCTGATTAGAGAAATACAGAAGATGACTTCAAGTTCCAAACTTTGAAGAGCTCTACTGAG
GCTCACTAAAGGTTCTGCTTGAAG

>rq2297-10q23.1
AATTCAGATCTGCTCTGGGCTGGAGTTCAGTTGTTGGTGTATTCAAGAAGCTCCAGAGGT
GTTTCTAATGTGTAGCCAACGGAGAGAACTCCTACCTCTAGTCCAGATGCCTGCTCTATG
CTGTCTGATACCCACCTGACTCAAGACAGCTCCTGATGGGATAGTTACAGCTTAAGCCTG
GGAAGTCAAATAGCCATAGGGCTCTTAGCCTGCACGCCTATGCAAAGAGCTGACTGTGCT
GATGATGTTTGTAGGTTTTCCAGGATCACTGCTAATACCTGACTGTGGTAAAGGAGTTAG
ATTCCTTTAGCTTACACCTCANCTGTCTGAGAGAAGTGAAGCCCCATTACACTAATATGG
ANAAGGTTGTGTGTTACCT

>rq2297-11q23.1
AATTACCCCAATAGGACTGATTATTCCGCATTGTAAAATAAGAAAAAGTTTTGTGCTGAA
G

>rq2297-12q23.1
AATTTGAAATAAGTCTAGAAAGGTAGGTAGGAAATAGATTGTATAAGGCTTTCAA

>rq2297-16q13
AATTGGCGTGTCTTTCTGTTCATATCATTTTTCTAGTATTTCTTACTGCATTTTACAAAG
GCATTG

>rq2297-18q12.3
AATTTCAGGTCATCAATAAAAGGTTCTGAGCGTGAC

>rq2297-22q13.31
AATTTGTAATCTTGTTTCCAGCTTTCCTTTGCCTTTTAATCTTTCTTTGTCAAGAACAAA
TTTCAAGCTATCCTGTTTCCCAATGATCACGTTCGAAACGGGAGGTCTGGATTAATCTCT
GACCAGCATTGGCCCATGTATCAGTGCTCAGCCGCTTGCTTTAACCAGGCTGTGTTGTCC
TAGGCTTGCTCCTACAAATAT

>rq2314-1p13.1
AATTAGAGGTGGGCACAGCTGCCAGAGCAAGGCCCTGGTAATCCTCCCAG

>rq2314-3q13.2
AATTTTTTCAGAAAGTTCTATTAGACAGTACTGCTATAGAAGCTCTACTGAG

>rq2314-5q12.3
AATTCATCAGCCACTGACTCCAGTTGCTGATGTGGCAGTGTGACATGAGGCAAGGAACAC
ATTGGTGAGAGAGCCACAGGCCGTGTCACGTCTGACACCTGTCTCCTCACAGGATATCTG
TGGTCCAGGCTCTAGTTTTGACTCAACAATATCACCAGCTGAAGCCTATAGAGTNCNNCC
CATAGATAAAATAAAAGATTTTATTTAGTCTCCAGAAAAAGGGGGGAA

>rq2314-7q31.1
AATTATTTTCACTATAGCTTGGATTATGATCAGATAACCAAGCATTATCCCTTTACACCA
GTTTTTCTAACATTAAAATATTTCTTAGTTGAATGATTTTGCCAGATGTGTGTATT

>rq2314-11q14.2
AATTAGCTGGGTCACTCCTGAGTCACTCTGCAGTGTCTCAGTTTACTCTACATTATGTAT
TGTTTCTAAAG

>rq2314-12q14.3
AATTTTTAGGACAGAATGATATTTACAAAGTGTACATAAAAACTTGAGTAGCACATAT

>rq2314-13q13.3
AATTACTGTACTTATTTTTTTATGACACAACACAGCTTCCTCTGCACTACAGTTGAAACT
GTTTAGTTTAAGACAAAACACTCTATCACAAGAAGCTAGGTCTATGGGCACCATATCTTG
AAGCATGGAAAAACACAAAAGGAAGTCCAGGGAGAAGGATCCTTACAAAGACTTTCCAGC
TGCCAGTGGAGAATAGCTCAAGAGAGATCAACGTACTTACTC

>rq2314-17q23.2
TCAACTAATAAATATTAGTGAGTGCTACCTATGCGCAGAGCAATGAGCTAGGCATGGAGA
TACAGTACACAGAAATCGTCTGTGCCACTCAGCTACTGCTCCAGCAAACAACAGCTACCT
CCCTTATCCACGGGAGGTGCCAAGACCCCCAGTGGATGTCTGAAACCAAGCATAGTACTG
AACCCAATCGCCGACCACATTTCTGTTCACANCTTCCACCCACGTTTTAGAACTTTTCCA
TCTTAACTAAGCATTTTTCACTG

>rq2314-22q12.2
AATTAAGTGGCTTCCCAGGGCCCTTTTTCTGCAAACGCCGAGGGACATCCGTNGTAT

>rq2314-Xp22
CGACATCTTGGTACACGGCCAGACTGTGACAAGCCAACAGACCTTGGGCACTGATCATTC
CGGCTCTGACACTGGGTCACGGACGTGAGAGNTTCATATCCTCAACATCCCCTGAGGATT
GGCAGGTTTCACGACTGAGGACC

>rq2317-9q34.3
AAACAGATGGAACAGCTGACCCGGGAGATCTGAATTCAGTGGCACAGCAGTTAGGAATTT
GAGTCCCTGAAGGTGGGTCTGTGCAACATTCCCAGCAAGGAGGGGAGGGGGCTCCGGGGT
CCCCCTGTCTGCTCCACCACCGCAAGCCCCTGGGAACAGGCAATGCCATCCCACGGCAGC
CTCTGGCCTTCACTTGC

>rq2317-10q24.32
AATTTTGCCAAGAACAGAACCTAAAAGCAGACTATGGACTTGTTCCTAACCCATGTTTCT
TTTTTTCTTTTCTTTTTTGAGACAGCGTCTCACTCCCTTGCCCAGGCTGAAGTGCAGT

>rq2317-11q22.1
AATTAGCCCGGCTCGGTGGCAGACACCTGTAGCCCCAGC

>rq2317-19p13.13
AATTTAGTGGCACAGCAGTTAGGAATTTCTCCATCTCCCAGCCTTCACCCACCCCAGCAT
AAGATCGTCTTCATCCTCTCCTGAGGCCTCTGACGGTTTTCTCTGAGGTTGAGAATCACC
GCTATTATTTTAGGAAGGAAGAACAACCCCCAGAACTGCAGAGCAAGTCTCTTGCTTCTT
GCTTACTCTGGTCAAGTCAGTGTTCCACCCATGAGAAACCTTGGAGCTGCCGGCCCCCTG
GCTGAGCATAGTGTGGGTGTCCAGGAGGTAT

>rq2317-19p13.3
AATTGCTAACGTAGTTATGTTAATGTTAGCCTCTGCTGTTATGGTGATTGTCACTTCCTG
TTCAATCCTCGGAAATACACAGTTGGCTTTTATTTTTATCATTTTGAATCCAGTGAGAGC
CCTCGTGGCTTAAAAGGTTGACCCGCGTCTCGCTTGCTGGACTATGTGGGTCGATGACAG
GGAGCCAGGAAGCTGGCTACCAGGAATCCAGTTTGTAGTGGGAAAGTCACTCCCCTTGCT
GCTGAATGGCCGTTCTCCGGCTTTAGGA

>rq2326-1p31.2
AATTCTGATTTTTCCTTTTTACCCTTGAAAGATTGTAGCTATCAGCTGTGCTTAC

>rq2326-2p14
AATTTTGCTGCCTCCTATTTCAATGATTGATTACAGATCTGAAATAAGAAAAACCAAGCC
TAGCTTTTCTTTTCCTTTCTTCGCTTCCTTTTTTCTTTCTCTTTTTCTTTTTGTCCCCCT
CCCTTTCCCCCCGGGTAGATTTC

>rq2326-3q26.2
AATTATGGCAAGCCTGATGTTTTTCAGTAAAAGAACATGTAACAGTTTACCAAATGTGAC
CACAGTCTTTCTGCCCAGGAGGCCACCAAAGGGTCTGAATGTTGCCACTACAGTCCTTCC
CT

>rq2326-3q26.2
AATTAAGCCTCTAGAAGGGAAACACACACCCAATACTGGGGGAAGGAGGGGTGAAGAAGT
GATGGCCCTTTACTCAGCACTGGTTTCTGACCTCCTCAAGCTGGTTCCTTCTGGGGTCAA
GGTAGATCCTAGGGAGGATAACCCTCTTGGTTTCAGTAACAGTTGTGAAGCATATGTGTG
AGTGTTTATGACGACTCTGCATGTCTGAGGTCTAACAGATTGGTCCCAGGATATTGCATG
TTTTCCC

>rq2326-4q31.21
AATTCGGGTTATGTATTGACTGGAGGAGTCACACACCCACATTCACTGTGCTTATTTTGT
TGCCTTTTGGCCTTAAATAAACTGTAACCTCAGGACTCTGGCCCTCAAACAGGTTGGGTA
TTTAAGAACAAGCTGCATAAGTCTTAGGTCTTTGAGCAACCTGAAATCATCAATATGTCT
ACATCAGTGAG

>rq2326-6q22.31
AATTAGGAAAGAACATCCTGAGACTTTAGAGTTAGTGATTGTCTCCGTGTGGCTTATGTG
CCTGAGGTCCTATGGC

>rq2326-8p11.23
AATTGTGGAGTCAGGCAGACCTGGGTTGTAACCCCAGCTAGATCACTTAGGAGGTTAGTT

>rq2326-9q21.2
AATTATCCAGTTATCACTTGCCAGTATTCGTTGATCCCTCAGGATATGTCGAGTGCCCCT
TCACGTAGGCCCCTGTATTAAAAAGATTGGGACAATATACTTGATTAGTTTGCCTGTAGA
AGCTCAAAG

>rq2326-11p13.1
AATTTCCTTCCTTTTTAAAAGCCGAATAATATTGTATTTTATATCATATTTTGTTTATCC
ATTCATCCATTAGTGGACACTTGGGTTGCTTTTGGCTATTGTAAATAATGGTGCTATGTA
CAAATACCTATATTATTGCATTTACAGGTATAATGCTGT

>rq2326-13q12.2
AATTAGTAGCATTTATAAATCCCTTTTCTGTAAGAAAAAATAGGCATTTATGAGTTAGTT
AATAATATTCATATGGAAACATACTGAGAAGATAAAATAAACTTGTAT

>rq2326-16q22.2
AGTTCCAAACAGTCACGCCTCCGCCAAGCTTTACAGCCCTGGAAGACGGGAGGCCGCACT
GAACACCTGTGATGATAACTCCAGCCCACGCCCAGGT

>rq2326-19p13.3
AATTTTTTGTATTTTAGTAGAAACGGTGTTTCACCATGTTGGCCAGGATGGTCTCGATCT
CCTGACCTCTTCCTGACCTCATGATCTGCCTGCCTCGGCCTCCCAAAGTGCTGGGATTAC
AGGCTGAGCCACTGTGCCCTGCCAGGGACAGCGTTTTTTGGGAAAGATGAGAAAGTTCTC
GAGATGGATAGTGGGGATGGTTATACAGCAATGAGAATGTGCTGAATCTCATTCACAGTA
AAGAGGAAGGAAAAGAAAGGAGGAAGAAAGAGGAGGAGGAGGAAATGGCACTGTTTACAC
ACACTATCCAGGCATCTCAAATGCATTATGCTGAGTCAAAGAAGCCAGTCTCAAAAGACC
ACATACTATGTGGTTTCATTTATATAACANTCTTTAAAAGACAAAACTCTAATGACAGAG
ACTAGATCAGGGATTTGTAGAGGTTAGTGGTGGAGGGAGTATCTGACTATAAAG

>rq2326-20p13
AATTCAGTGGCACAGCAGTTAGGATTGCCCAAATCTTTCACCCACTTTTGGCATTGGCTC
CTCACCACACCT

>rq2428-1q32.1
AATTAAAATATAAAAAAGTAGCCAGGCATGGTGGCTCATGCCTANAATCCCAGTTCTTTG
GGAGGCCGAGGTGGGTGGATCACTGAGGTAAGGAGTTCAAGGCCACCCTGACAAACCTCT
GACAAACACGGTGAAACCCTGCCTCTAAAAAAAAAAAAAATATATACTGTTAAATAGCAG
AAATGACTGCTGTAGGTCCAGGTGGTGATTTTTACCATTCTTGCCTTTAATAA

>rq2428-1q42.13
AATTCCCAGGTTAACTGTCAAGCCCCTGCCAGTGGCCCATTTACTTCAAGAAATATTTCT
ACCAGATCC

>rq2428-1q42.3
GTTGCTTCTAGAAGGTCATCAGGGGCTGGGAATGAAGGACGGGGATGTGGCTCGACCAGG
CCCTGACCTGGGCATCAGCTCCNNAGTCAGTAGCCCTCTCTCACTCTGGGTAGCTGCTCT
AGCAGACTCTAGGAGGCTGCTCCTCTGTCTGACGTGAGAGATTCACTTGCCCTTGGTTTT
GAGTCGCAGGTTAAGGAAAGGAGACAACCATCATAT

>rq2428-2p13.3
TTTGAACCCGGGAGGTGGAGGTTGTGGTGACCTGAGATTGTGCCATTGCACTCCAGCCTG
GGCAACAAGAGGAAACTCCGTCTCAAAAAAAAAAAAAAAAAAAAGGTAAAAGGGACACAA
AATCTTTGTGATCATTTTCTGTGAGTTGGGGTAGCTAGCTGACCAGGTTGTGTCCCAGAA
GATAAAGCGTGTTTGTGAATATGACTCAATCCCTGGGGAAAAATAAGCCAAGATCTCCAA
AGGAGGTATTTTCTCTGAAAGCCAGAAAAGCCAGTTGCAATGATAGAGCAAAATGGATTT
TATCCTAAACCC

>rq2428-2q11.2
AATTAAGGGATAGCCTCCGGGAATATTACGTCAGGCAGTAACATTCCGACTCCAAC

>rq2428-2q31.3
AATTTGATCCCTCACATATTTCACCCAACATGTCGTCCACTTACAATGTACCAGGCACTA
AATATGGTGGGGAGAGTTGAGTTGTGTTCACTCTTTTCCCTTAAGGATCTAGTGTCCAAT
AGAAGAAAGACAGTCATGTAAACAATAAGAGATCATGAAAAGAGAACAGAAATCTAAAAC
CCAAGAGGAAAACTGAGCAGCATAGAGCAGTTCAGAAATCTAGGGGACCTTGTAG

>rq2428-3q26.2
AATTCTTCAGTTACGATCTGGGTAATAAAGGAAATCATACTAAAACTACAGATTTTTGTA
TTTTAAAG

>rq2428-4q21.23
AATTACTATGGATTTTGAATGTGAACCTGAAGAGAACTGCACTGTGTTGTCTATTAGAGT
TCTCTGGTAATGT

>rq2428-4q31.1
AATTATATATTTTTTCTTATTTAACCTTTTTACATATCACCTCCTCCCTTGCATATTATA
CTGGTG

>rq2428-5p15.2
AATTACTGATCTCATCCACTGACATGAGTGCCACCAGCCCTTCCTATCTAGACAGTGACT
GGTTACATT

>rq2428-5p15.33
AATTACTGATGCAGAACATTGGATTCCTTATCATTTCCATGGTCTTTGTTCAAAGTGTCT
CTTTCCTGAGTCTCTTGAGTTTCTTGATACGCCTTCTCTTCCTTTTTGCTCAAAGGACGA
AGAACGCACATTAAAACTTTTCCTCCTTGAACAGCTCGTGGTCTAGATGAGAATGGAGCT
ATTCCAGGCACAGTCTGGAGTATTTGATGAAATATCCCCCAGGCGCGGTCCGGGGTGTTG
GATGAAGTATCTCCTAG

>rq2428-5q35.1
AATTATATTCAAATACAGAGTTCTATCTTCTTCCTTCTTCCATGGGTAGAGTCTACACTA
GGGGATTGCTGGCTTATGCAGGTCACAGCATCGGACAGGGAGGAAATACTTGGTGTTTAC
TTGACTTCCCTTGGCTTCCTTCCTCCACCTCTCTGATTACTTCCTCCTCTGCTGATGGCA
TCAGGGTCCTGCCATGGTCCACAGCTCCTCC

>rq2428-6p21.32
AATTGATNCTCAACCATCTTANTAGATGGNATATNTANGATCCCCTTNATNCCTNAAANA
NCCCAAGGATCTTNTGNANGGGGAAATNAAATTCCAANNTTCNACCTNNCCTNNTTCCCA
GNANTTANAGGCCTTTNAACCCTNTCNCAGTTNNCAAAAAAGNTGAATNTGGCGATGAAT
TTTNAAATTNNGCNNTACGTCTTTCAGTCTCTGTAACCCCCGCCAANCAAGAGTGAGGGC
ATGCAATANGCTGCCCAGCTTTCAGNCCAGGGGCGAGGAAGGGCTGGCTGGGGGCTCAAG
TCTCAGCAGGTGTGTGTGGGGGNCCGGGACCTTTGCTCCTCCATTCGACCCCCACCCTGA
ACTCTCAGCAGCAACTCCAGGAGCTCCTGCCCCCCTGGAGGGAGGGGAGGCTCTGACCGC
TGGGCTTCCATCCGCTGGCACTGGAGGAGTGGAGGCAGAGGAAGAGCTTTGGTGAGGGTC
GGAGGGGAGGAGGTTCTTGAGAGGATCAAGGGTTGGTATGGGGAGGCATATAGG

>rq2428-6q24.1
AATTACATGCTCTTATTTACACCCACCCACACGAACTCTCTACTTAGAAACTATTCTAAT
GCTACTAAGTTACTAATATCTTAACTTTTCCTTATTCTATAAAATGCCATTTCATAATAT
TTAAGATAACTACATTAATCCTGATGTGACATGCTGATTAGTTACTTAAAG

>rq2428-7p14.1
CNATTTGGAAATGTATAAAAATGGCTCTAGTTAACAAATAGAAATGAAGAAATCCAGACA
GACTGGTTTTGTTGTTGTTG

>rq2428-7p21.1
AATTTATATAAACACTTTCACNTGATAAAGAAAATACCAGCACTAGCCTTTTCTTACAGA
GGAAGCTGGTGATATTTAGGGCATTTGTATGATTAGAAGCAATATATGGTGCTCNAGTA

>rq2428-8q24.3
AATTTCCTGTCCCTCCCCANAACGGTGNTGGTGGAGGTAGCAGCAACCAACAACNCAANN
TTGGCTCCTNTNGGAGAATCCAAAANTNTGATCGTTTTCCATNCGTGCAGCCTTACTTGT
CTCTGCNGANNCCAG

>rq2428-9q22.1
GATGACTCCAGGCGAAGAGTCATGTGCCCAGTCTGGAAGGACTTGAGCAGCTGGTGTGCA
CACCCAGAGTAAAGGCCTCCCCACACTGGAGTGGCTGAGGGGCAGAGCCCCCACTTAGCA
TGACCAGTTCTCTGCCCACTCTCGCCGAAGGGTGATCTAAGGGTAGCAGTCCCTG

>rq2428-11p13
AATTCGTAATACTCAGGCCTACTGGATAGATAACATCATAGGGTAGCTGAAGACTCTGAG
GCCAGAGCTTTAGGATTTAAAAAGCCACCAACCATGACCGTGTCCGACACGTTCTACAGA
GAACTCCTAGGTTACTGGGTGATTGTTTGGTGGGGAAGCGGCGAGTTGTCTT

>rq2428-11p15.5
AATTCCTAGATCCATGCGAGCGCCCGGCACTGCCCAGCACTGGTCTCTCTAGTCCTTTCT
GAGAGTGCTTTCCTGCCTTGGGACCTTTCCCCTGGCATGTGCTGATGGCTCCGTCCCTAA
TACTCCAGGGGACTCTCCAGTCTCAGCTTCTCTCTCTGGGCAGCTCTGTGAGCGTCATGA
ACTTCAGCTGCCTGGAGACCCCCAGCTCTGCCTCATCCGCTCAGGGACTCTGTGGCCTCC
ATCTCAACTCCCACTTCCTGCACTGAAGCTTGGAAACCCACCAGAAACTGCACAGGCAGC
GAGAGGCCCCCAAGGCCTGTTCCCAGCGTGGGAAGCACATTTGTGC

>rq2428-13q12.2
GACTANTCCTGCCAGGTTTGACACGAATTCNCCNGTTATGTGNCNCAGCNGTTAGGAANT
ATGCTAAAAATGGNATCTTTAAGAGTCCTTTGNGGTCCT

>rq2428-13q14.11
AATTATTAACTTTTATGTATTAGTATATCAGCATTCTGTAAAACTTTCAAAG

>rq2428-16p11.2
AATNGTNTTAAANGAACCCAGGAGTTCTAANTNCTGGATTTGTTCTTCATTCTGCCCCCC
AAGCCTNGTCNTCTNTCTNTGTCTCTCTCNTTCTCNTNCTCNTTCTCTCTCTNCTCTCTC
TCTCTCTCTCTAACTCTCTATGTGCCTTTGTGTCTTTTTCACNGCTGCAGGGACTCAAAA
AAAGAGTTCAGGGACCCAAGAGACCCACTTTNTCAGTGGCTGATTCCCAGGCCCATC

>rq2428-16p12.3
AATTAGTATTTAACCCTTCGATGCTCTGGGATCATCAGTTAGGAAGCTCGTCCAGATAC

>rq2428-17p13.3
AATTGAAAAGAAGAAGAAGAGGAAGGAAAAGAGAGATGCAGGAAAACTCTTTGCCAACAT
ACTGACTCTCCTCCCAGCTTCTAAAATCCCGTCCCAGAGCCCACGACCAGCCTCCAGGAG
GTCCATCCCACCACAATAGGGTCCTAGGCCTCAAAGACAAGCCTGGGAAACCTCAGCTCA
GCCCAGCTTTCCTGCGGCCACAGAC

>rq2428-17q11.2
AATTGCTTAAATATATTTTCAGACATTTGTAAGTGATGTTTGGTCTCAATGAAACCTGGA
TATTACAGGTTTTTTTTGATATTGGTGCTTGTAT

>rq2428-17q25.1
TGATCCAACAGGCCCCTCTCACTCAAGATGCAACAAGCCACCTGAAAGTCTCCGCCACCA
GCTGGTGTAAAAGCAAGCGGACAATGTCCAATGGCATTCTAGTCTAAGCGTGGAAAGCCT
CGGCTCCCCTGACACACTTGCAAGGCAAGCCAACAACTGCTTCTGTGCTAGCAGCAGGGC
CCGTGAATGAGGGGTAGGTGAGGATGGGAG

>rq2428-17q25.3
AATTACAGGGGATGGTGACCCCAGGGAGCAGAGTTCAGGCTCTGTTCATAGCTGCACCCA
G

>rq2428-17q25.3
AATTAGGGTGGAGTTTCAGAGGTGGGGTGGAGGTGCTGGTGG

>rq2428-17q25.3
AATTGACAGCAGGATGGAAAAGAGATGGTGAATATACCAAGTGCTGCAGAAGGACAGGAT
TTCCCAGAGGAAGACAGAAAAGGGCTATTTTAGCTGGGTCTTGAAGGATGAAGAGAAGTT
ATCCCGGCAGAGAGAGGGAGATGGCATTTGGGGCAGAAGAAACTTGCCTGTTCAGGCTGG
GCACGGTGGCTCA

>rq2428-18q21.1
GATCTGAATTCAGTGGCACAACAGATAGGAATTGTATAGCACCAGGTTACATGGTCCTGT
AGCGTAGGTCAGTTTCCATCCGGCAGTATAAGGAAGCACGTGACAGAAGGCTGGCCTGGG
TGCCCAGCTCCTTCTCCCTCTCCTTGCCTGACTTTGGGCTTGAGTAGAGGATCCACAGAG
GGACCTCAGCCTAGCCAGCTCCCTCATCCATGTGCCTGTGATTCGTCTGTCACTTCCTGT
TTTGTAGCCCTTCAGTCTCATCAGTTAAAAAACTGTTTCACACAACATGTGTTCTTACTT
CTTGCATTGTTCTTCTCGGCTTGGAG

>rq2428-19p13.2
AATTCCAGCACTTTGGGAGGCCGAGGTGGGTGGATCACTTGAGGTCAGGAGTTCAAAAGC
AGCCTAGCCAACATGGTGAAACCCCATC

>rq2428-19q13.2
AATTACGAGGGAGGCTGAGACGGGAGAACCGTTTGAACTCAGGAGATGGAGGTTTCAGTG
AGCAGGAGATCGCACCACTCTACTCCAGCCTGGACGAGACTCCGTCTAAAAAACAAAGAG
AAAAGGCCAGGTGGGGTGACTCACACCTATAATCTCAGCACTTTAGAAGGCCGAGGTGGG
TGGATCAAGAGGTCAAGAGATCGAGATCATCCTGGC

>rq2428-19q13.32
AATTTCACGACAGCGGCGGCAGGACATTCTAAGCGCTGGGCGGGTGAAACTGCTCACGCC
GAGGGGCCTGAAAGTCAGTGTCCCCAAAAGGGCAGGGATTGAGGCGCTGTATTTCGGGGT
CTCTGAGGGGGCAAGGACAGGCAAGGTAGTTTGGGATCCTGGAGCTCCGAAGGACGGGGG
ACGTCCTTATTCTTAAAGAAGAGTTAGGGCTATTTCTGGCTCCCAGAGAGATGTTGGGAG
TGGATGCCGGGATAAGGAGGACTTGCAGCCAGCTGGAGTCTGAACCCTACGGGTG

>rq2428-20p12.2
AATTAGTCAGAAGTAATAAAAGATTCCATTCCTCAGTCACACTAGCCACATTT

>rq2800-11p13
AATTTATTTAACTGAGCCGTGCTGAGCAGTTTGGAACTGAGTTTGCATGAGTCACTGTCC
ATAAAATCAAGTTAAGTGGATTTCATTCCACACGGCGCACCTGTGTATATACACGGGGAG
AAAAAGCTGGATTTTCTTGGCTCTTCCAGCCCACTGTTAG
