# Supplementary material for: Distinct Genomic Integration of MLV and SIV Vectors in Primate Hematopoietic Stem and Progenitor Cells
Source: PLoS Biol. 2004 Nov 23;2(12):e423. doi: 10.1371/journal.pbio.0020423 (PMC529319; doi:10.1371/journal.pbio.0020423)
Supplement: Dataset S2 — (60 KB TXT). [file pbio.0020423.sd002.txt]

> SIV_CJ5B_1p13.2
AATTGTTTGTGTTAGGTGTATTTATACCATAGAAATCAGCTAAAATCAGCTACCTCCCCGACCCTCAAGCCAGA
GGTAAAATATATAGAGCGTAC

> SIV_CJ5B_1p22.1a
AATTCAGGTTAGAAACTGGTACTTAGTTCTGCCTAATGTTAATTACCAAGTCGGAAATCCAGGTGTGGCTGTC
AAAAATGTGACATTTAGTCTCTTTTCCAGTCTCCCACTCCCACAAAT
AGAATTATGCTCTAATCTATCATTAAATGATGGATTCATGAGGTAAACCCTTTCAAATCCCTTTGCTAATG
TACAGACATAGTTACTGTAAAGCCCACTGATTACACGTATC

> SIV_CJ5B_1p22.1b
TTTTATAAACTTATTTTCTTATGCATTTAGCATTTCTATTTCTGGTACATTACCTGCAGATAAAGCAATATTAG
CTTTTTCAGTAGCTGTAGAATGGCTCTCTTTCACTGGACCTTCCTG
AGGCAGAACTTGACTCCGAAAGGAGTCTAGAGATTTTGTAGAGCTGTTCTTTGGTATGTCAGAATTGGGTTC
	
> SIV_RQ2617_1p34.1
AATTTTAAATATTGAAAATGTTTTCTCCCAGTAAATTATCT

> SIV_RQ3556_1p34.1
AATTTTTTAATTAGATGGGCATGATGGTGCACGTCTGTAGTCCCATGGTTTTTTTTTTGCTACTCGGGAA
GCTGAGGTCTCTGAGAGGATTGCTTAAACCTGGGAGTTAAGGATGCAGTG
AGCTACGATCAAGTCACTGCACTCCAGCCTAGGCAATAGGGTGGAGACCC
TGNTTTCTAATTGGAATCCCCTGAAAGAATGTTGAGAAGTTAC

> SIV_RQ2617_1p34.2
AATTTAACAACTTGCCAAAAGTCACAGGAACTAGTAAGTTGTAAAGTCAGAAAAGAAACATGAGATTCC

> SIV_RQ3556_1p34.3a
AATTAACAGATTTTCTTTTAAACTAGTAAGGTAC

> SIV_RQ3556_1p34.3b
AATTTTTTTTTTCCTCTAACTGGATTTACCTAGCAGCCTTAGTGTAGGAGCAGAAGAGACTG
ATGGTTTGATTGATTGGGGGTTGGACATTTATCAGGGTTAGTCAGTGGAGAG

> SIV_CJ5B_1p35.2
AATTTCCCTACTACTATGATGGTTGAGAAGATTTTACATTCTATGTCTGAGTAGTCTCTGAATGTTAA
GTTAGACTCCACAAGTTCTGTAGTTACTCAGAGCCTTGACTGTTTTTCATAA
ACTCTATATCCAGTCTGTGGACAAATCCCACATCAAAGTATATCTTGAAACTGACCCCTTCATATC
TTCCTTCCTGCTGTTACCCTGGTCTAGGCTACCATTATCTCTACTAGTCTCCTT
GCTTCCACCCTTACAATTTTTGTAATGTCTCCACATAGCAGATAGAGTGATCCTTTGTAAAACCTA
AGTTGTCACTCTTTTTTTCCCTCCTTTTTCATCTTTTATGTTAGG

> SIV_CJ5B_1p35.3a
AATTTCNTCTTTACGTACTATGTTAACNGTACNCNTTCTTAAGTTTTATTCNGCCCGCATCCTTG
TACTGTTAATCCTGCTGTTTCCCGCTGTTGGAACATGAGCCCTGTAAAGTAGGTA
GTTGTATCTTTTTTTTACCGATGAAGAAACAGATACCGAGAAGACCTGCAGTGAATTAACTGTCAG
AACTTAGCCCGGAGCCTGTATATTCTGAGTTTGTATACTGAGTTTTTTGTTTCC
TTGCTGTGTTATA

> SIV_CJ5B_1p35.3b
AATTTTGTACTTTTGACCTCAACTGGCCCCACAAATGTTAGGGACTAGCATGACTGGTGA
ACCC

> SIV_CJ5B_1p35.3c
AATTTCAAATAACTCTCAAGGGCACCAGCTCTGGAGTCTGACCTAACTTGGTTCAGATCT
TGGCCTC

> SIV_RQ2617_1p35.3
AATTTTAAAACACACACACAACCATGCCTATGTTACCTTAAATGGGATAAGAATAATGTG
CTGGGCTTGGCTGGCTTGTGGTTAA

> SIV_RQ3556_1p35.3a
AATTCCCAATTAGCAGTTAGGCTTTTAATTTTTTAAGTCTANC

> SIV_RQ3556_1p35.3b
AATTATTACCTATAAGATGCTGGATAACAAAATGCACACCCATTTAAGAACAAAAAGTGG
GCCGGGTGCGGTGGCTCAAGCCTGTTATCCCAGCACTTTGGGAGGCCAAGACGGGCGGAT
CACGAGGTCAGGAGATCAAGACCATCCTGGCTAACACGGGTGAGACC

> SIV_RQ3556_1p36.11
AATTTAGGGTTGTACTTTTTTAAAAAGAAAAATAAAGTATAGTTTCACACCACTTTGAGC
AAGGTCACTTCATCTCTTGGCACCAGAACCATCTGTAAACAGGGANTAAAAACTGTTTTA
ACAAAGATACAAAACAGTTTCAAATGATAAG

> SIV_RQ2617_1p36.12
AATTTAAAATATTAAAATAAAGAACAATAATTTGTTAAGGCAGTCAAGGAAAAAAATTTT
TTTAATGTATATATGTATGCATATTTAGAGGTCACC

> SIV_RQ3556_1p36.12
AATTAACATAAAAACTGGGTCTCTAGCATGCAGCAGAAAAAAACAAAGGGACTCACATAG
AGAAAAAGACAAACACAGAAAAGGACCAGGGCGCGGTGGCTCACACCTGTAACCCCAACA
CTTTGGGAGGCCGAGGCGGG

> SIV_RQ2617_1p36.13
AATTTTTTAACTTATTATTTTTACGTGCCTTACAGGCTACACATATTTTGAATGAAAATA
GTGTACCT

> SIV_RQ3556_1p36.13
AATTAAGCAAACTAAAACTACATCTAAAAATATGGGGCAGGCATTGTAGCTTAGGCTTGT
AATCCCAGCACTTTGGGAAGC

> SIV_CJ5B_1p36.21
AATTTGACATCCAGCAGCAGGGACGACATTTCCTGGGCTGGGTTTTCTCCCATCAGTGGG
ATT

> SIV_CJ5B_1p36.22
AATTCTTGTTAGTTGGATGTGACAATGCATTGTGGTATG

> SIV_RQ2617_1q21.2
GCTACTGCTTGCCTCACCCCATCTCCCACCCTCTCCACCCCCACTAAGGGCTAACCTCTG
TCAGTGTCTTC

> SIV_CJ5B_1q21.3a
AATTTCTCTACTACTGTCTATGAAGGTGTATGCCCTTCTCTCCCATGGAATCAGCCAGAG
TAGACACCCCAGTTTTATTCATCCCTGTGCAGGAAATCCTGTAACCCTCTTTATGAGGTT
ACCTAAAGTGGCAGTCACGAAAACAGTTCATTTGAGCTGGGATTTTTTTTTTTTTCCAGC
TTGGTGTTGTGGTTGC

> SIV_CJ5B_1q21.3b
AATTCAGGTAAATACTGTCAAAAACATAAAGGGTGGTAGAAATTGAAATTAACAGTGAAA
AAAATGTTGTAGGTAAATATTAACCAGAAAGTTAATGTCACCATACTAATATAAGACAAA
CTTTAAGGCAAAAAGAATTATTATGGGAATGGGTTTTTGGGGAGTTTTTTTGTTTGCCTT
TTTTTAATAGAGATAGGGTCTTGCTCTGTCATCCAGTGGAGTACAGTGGTATAATCATGG
TAAA

> SIV_RQ3556_1q21.3
AATTTAACTCTAAAGGGGTATATAAGCTTTAAATGGTTAAGTTGATTAGAGGTCAGGGTG
GTGTGTCTCCTACCTCTCTTGGGATAGCCATGGGAGGGAA

> SIV_CJ5B_1q22
AATTCAAAGGAGAGAAAAATAAATAAAAGATGCAGAATGCTGCTTTCATTTTTCATGCTA
TTTTACAAATCTACATTAATATATTCACTGTAGCTCAAAATCTAGGCCTCTGAAAATCAC
AAAACAGAAACACAAAATAACATAAGTCTTTAAAAATATATTATCATTACCACAAATATT
TTATTAGTCTTTCTCTGAGTAATGG

> SIV_RQ3556_1q22
AATTCCAGACCTCAGGTGATCCACCCGCTTTGGCCTCCCAAAGTGCTGGGATTACAGGTG
TGAGCCACCCATGCCCGGCCTCTGTTTTTTTTTTGTTTTTTGTTTTTTGTTTTTGTTTTT
TGTTTCTTTAATGGGGGACAAAAGAGAGGGAAAGANC

> SIV_CJ5B_1q25.2
AATTCTAGGAAAAAGCAATGTGATACCCAGTTGAGCATAAGAAGAACAGATGAAATACAT
TCACTATACAGAGGGGAAAT

> SIV_CJ5B_1q31.1
AATTAAAAATCTAACAGAAGGAATATGTAGACTATTTTTGTACTTCATGGATTGAATAGT
TTT

> SIV_CJ5B_1q31.3
AATTTTTGTTTTTGTTTGTTGGCTTTGACGTGCTAATATTTTTTCTTTTTTTAATGACTG
TTTTAGAAAATGCTATTAAACACTTGAAAATAAAAAGAGGCATATATGTTAGACTTTGAA
ATGTAAAAATATTTAAGTGACTTT

> SIV_RQ3556_1q32.2
AATTTACCCACACAGATACATTCTCACCTAAGACTCAGACATTTTAGTGGTGAG

> SIV_CJ5B_1q41
AATTCCAAATTAAACATTTATTTGAGCTTCTAATATGCCAGACATCTACTGTTAATAGAT
AAATACAACATAATCACTGCCATTGAGATACTAATAATCAACTAGAGAACAGATTCACAT
ATAATTGATGAGGAACATGTAAATATTTATTAACTTAAAGTCAC

> SIV_CJ5B_1q42.3
AATTCTCTGCCTAAGCCTCCCGAGTAGCTGGGATTANCAGGTGCCCCGC

> SIV_RQ2617_1random
AATTAGCTGGGCTTGGTGGCACATGCCTGTAATCCCAGCTGCTTAGGAGGCTGAGACGGG
GGATCACTTAAATATGGGAGGCAGAGTGAGCCTCGGCCATGCCACGGNTGAGTGGTGAAG
GAAAAGCTGTATAGTGGCTAC

> SIV_CJ5B_2p11.2
AATTGGGAACCACCTAATAGGAACCAGTTAAATCATATGGTAAATGAATATAACAGAATC
CTTGCTTTAAAATACTAATAGATATC

> SIV_CJ5B_2p13.2
AATTCCACTTATGTACAGATTGCATCTTCTAAATATATCTANCCATGCCTTTCCTCTAAT
CATTTTTCACTCTTTTAAACTTTCACACCAAGAGTAGGATCACACGTCTCTTGCTCACCA
CTGCATCTTCTGTAGATGTTACAATGCCTGACACAACAGATGCGTAACAGATGCTTAACT
AATAAGAAATAGTTTCAGAATTAAAATGAAAAC

> SIV_RQ3556_2p13.3
AATTTGGCTTCCCAGGATGCAGTAGCCACATTTTAGATGCTCAATAGCCATGTGTGGCTG
GTGGATTAC

> SIV_RQ2617_2p14
AATTACCTTTGTCCACTNNCCCTTGTCTTGCTTANAACTAGTTTTTTGGTTTTGGAAAAA
CACCATTTAACTATGTNCGTGAACACNTTAGGAAACTACTCATCAGATGCACATCTCNGC
TTGTTTNCTTTGCTGTTGTTCTGAGCTACTCATGCTGTGCTCTGCCCATANGCCCCTTCC
CATCAANCTGGCACCCCTCAATAGTGATCTGAGCCCTTTTTCATTCAAAGCATCTTC

> SIV_CJ5B_2p15
AATTCCCGCCTTTCCACTCATTGTCAGAGATCCTGCATTAAGACTATAGAGGTTTGACAT
CACCAGNTAAGAGATCTGATGTGGGTTTT

> SIV_CJ5B_2p21
GAATTGTGTAAATCTGCACCTTAGACTTCTTCTAATCTATGAAATGGACATTATAACATC
TTCTGGAGAGGGTTATTGTGGAGATTAA

> SIV_RQ2617_2p21
AATTTCAAGCCTTTGGATTTAGTTTATAGTGAATGGCTGGCCTTGTGAAGGCCTTGTTAA
CATATTCAGAATGTAATCTGTCTCAAAGCTGAGGTAGTGACCAGAATAACCAATGCCACA
TTCTTTCCCTTCTTTGTGATAGAATGCTTTGTGTAATTCNGTGTATGGAGGTGA

> SIV_RQ3556_2q11.2
AATTTAGAATGATTTCTTTAATATATTAGAAATCGAATAACAGGTCCTTCAAGAAGGCAT
GCAATAGACAAAAGAAGAAA

> SIV_RQ3556_2q21.2
AATTAGATAGTAGGTGATTGTTGTACAGCACTGCGGAATGTATTAAAAACCACTGGAAAT
GTACACCTTATATTGGTGAGTCGTGTGGTG

> SIV_CJ5B_2q31.1a
AAATTCTGAAACAGTTATATTGGAAACAGCATTTTCTAGCTAGTAAACAAAATAAAATGT
AAAGTTCAAAATGGTTCTGTACCATTTTCTAAAGTATATCCTAAGGAACTAGTGTTCAAT
GACTAGTTAAGAAGGCTATATTCTAAATGGGGGTGAAAGGGGGTGAGTTCAAATGGGGTA
AACAAAATCAGATTTCAAAATGCTAACATGCATTGGCTATCTCCAAAAAAGGGATGAGGT
GCGAAGATACTGGAAGGGG

> SIV_CJ5B_2q31.1b
AATTGGCTAAGTTTCATATACAGTTCTTCATAAAAACTCCCGGTATTCTCTAAGATGTAG
TTTGAGCTAGCCAAGGATGATGGCTTCAACATGCCTCCAGTTGTCTTGTCACTCCAGGGC
CTGCCTCAAACCAAAATAAGACTTGCTGTTAC

> SIV_RQ3556_2q31.1a
AATTTGGTTAAATACTAATATACTTAAAACGACATAATTAATATATTTATTTTGGCTTTA
TAATAGCAAATAGAGAGTAGA

> SIV_RQ3556_2q31.1b
AATTCTAAGGCCCATTTGGAAGACTGGAAAATACCTTAGTATATTCAGGTGGTTGAAAGT
CTGCAACTTTTTTCCAAAGCCCCGTTGTAATACTTATATAATTAAATGTTCCGGTAATGT
TGAAATGTCTGAATTGATTGGAATTATGTCTTTTCTAGAGAATATCAGCACACCAAAGAA
GAATTTAAAGAGAAAAT

> SIV_RQ2617_2q33.1
AATTAATGAGGTCTTATTGCCTCCTGGATATTTCCATTAATGTTTAATATAAACTTGATT
CTTTTTCCATAAATGGAAAA

> SIV_RQ3556_2q33.1
GCTGAGGAGAGGCGGTAATGGGAAATTATCGTTTAATATGTGCAGGGGTTTGAGTTTGGG
ATGATGAAAAGTTCTGGAGACGGACAGTGGTGATGGTTA

> SIV_RQ3556_3p13
  AATTCTCCTCAAGTCTTTCATAGGTTGTCATGTAGAAGAGATGGGGTTTTGTAGAATCCC
AAGGTACCAAACCAGAGTGGGAAGCCCTTGCATGGTAGA

> SIV_CJ5B_3p21.31a
AATTTTATTCTACATGTTTTATGCTTCCTAGGCTTCGTTTCAAAAGTCAGTGAAATTAAA
CTTTAACTCTCTAGCACTTACAGTCAAAAAACAAGTAAAACATTTCAGTGGTGTAATTTT
TGNCCAGTGTGTATTGTTTTATTGCTATTTTTGTCTTTAAATCTTCACCAAACAAACTAT
CATATTACTTATTTTATGAAATGGATTTCAGAAAACAAGATTCGATCAAGATTATTTGGT
CATTAT

> SIV_CJ5B_3p21.31b
AATTTACAAATGTTCAGTGCCTGGGTGTTGGTAAACTCAACAACGAGAGATTTCATCCTG
CTTCCTTTTGGACCCTAGAGGTATGGTACCACACTCATTTGTTGAATTGCTCCATATCAC
ATGGGTAAGAAGAATGGTTGTGGCAGTGGAAGTTTCCATTTCTTTTCCAAACACATATAT
TTAACCCTATATAAAAGAGAAGTAAAATTAAATATTAATTTAAATGTGTCTGACCAGCTA
TATTTGCTTATTATTCAATATCCATGGTATATATTAGCAATATTAACTAATTATTATTGA
GTATTAATGTTCATTCATGGAAATATATGTTCCCATGATATGTATGAAATACNAAAAAAT
AAAGTCTC

> SIV_CJ5B_3p21.31c
AATTTAAAAAGTCAGATAATAAGTGTTGGTGAGGATTCCA

> SIV_RQ2617_3p21.31a
AATTTTAAGTGTATCCTAGAAAAACTTTACAGCTTTTCTTTGAACCATCTAGGTCCTCTT
AAAAGCTGATGCCTTGCCATGCTTAAATATGCAGGTTC

> SIV_RQ2617_3p21.31b
AATTTTTGTCTATCTCTGTAGAGTGAAAAGGTAANCCCATGGAGGCAAAATATTTGCAAA
TCTTTTATCTTCTCAGGAGTTAATATCCAGAATATGTAAATAACTCCTACAGCTCAACAA
CAACAAGAACAAAATTAAAAATATAGACAAAGGACTTGAAGAAACATTTC

> SIV_RQ3556_3p21.31a
AATTTTTTTTAAAGTGGGCTCTTCCTCACCAGNTAACAATGAAAACATTGGGAGTTATAT
TAGAATTATGTAATTAGTTCCTTACGGTTATTCTTTTAGAAGTCATTAT

> SIV_RQ3556_3p21.31b
  AATTTGCTGTGTAGTGAAGTGGAACCAGGCTTCAGGGCTGCTCATCCCCAACCTCAGAGC
CCCACCGCAGCCCAGTAGGGATGCAGCAGGCCCCGGAGGG

> SIV_RQ3556_3p21.31c
AATTCCTGGGCTCAGCTCTCCCTGGAATACATTCATCACCTGCCGCATAGCCCCTAGTGC
TTGCTTGCATAATGCTTAGCACGAGGTAGCCTTTTGGTAAATGTTAATGACTTACACTTG
GAATGCAACTTGTGCTTCCATAAAACATCTTCTGTAGATATGGACTGAAATAGTGGATTT
TTTAAAGAAGGCTTAAGACTAGATGTCTGGAAGTTCTTTATATTTCTTTGGGTTTTAGGA
CCTCTCACTTTGTTTTCTTTTTATAGCTTTATTGAAGTTTAGTTGATATACAATAAACTA
CACACATGGAAAAGGAAAGTGTACAG

> SIV_CJ5B_3p21.32
AATTTGAACTAACAGCCTGAGTGTCCCCACTTAGTCTATTAATACGAGATCCAACTCTTT
TTGTCCAGTCATGTTTTACATAGTTGTCCNAGCTTCAATCATGCTTATCCAATGAAGTAT
CCATAAAAGGTCCAAGAGGATGGGGTACAGAGAGCTATGGACAACTGCACTTGTGGAGGC
TTGCAGGAAGGCGAACAAGAACTCATTCATGTGCCAGGATAGTGGTGCAACCCAACTCCA
CAGCAACAAAAGCTCCTGTACCCAGAACACTGCCAGACCTCCCCCTATGTATCTCTTCAT
CTAGTTGTTTATTGTATC

> SIV_CJ5B_3p22.2
AATTCTAGTACCCTGTCCCATGCTTTGATAAGAGAGAGACATTTCTGGTGTTTAACTTGG
AGTTTATCCCTTTACCTTGCAATAGTAGGAAAGGCAGGGTGGTTATAGTTATATATTTCA
TGTCAGATCTGGCCTTGTATCTTTGCTTTGATACTTGCTTGCATGTGGTCCTGGGAAAAT
GACCTAACTTCTGTAAAGTTCAGTTTTATCTGTGATATTTGGATAGTAGTAGTGTTTAC

> SIV_CJ5B_3p23
AGTTGAGATGCACCTCTTTCACTCCTTCACATGAAGGCAGGAACCTCAAAGGGTAACACT
CAGTGAAAGGGTGG

> SIV_RQ3556_3p24.1
AATTTTCTAAAACTGAAAGGAACTTTGAAGTCATCAGGGCCAGCCCTTTCATTGTGAGGT
TGAGGTCACAACCTTCTATTGGTGTCTGA

> SIV_CJ5B_3p24.3
AATTTAGAATCTTGTTCCCTCAAAGTCTGCCATACTTTTATTTCACATTGTTGTATTATA
CAGGG

> SIV_CJ5B_3q12.3
NATTAGCAAGTGTCTGTAACCAAGGGGGCTCCATAAACAGAAGGTACCATATCTGAACCA
CTTATATTGTAGGAATTATACATATATTATCTTAATATCTCGAAAGAGGTAGGCATTCCC
ATTTTAATATTAGCAACAACAACTTAAAAATATTTACCAGACCAAGAATATATAGGTGGC
ACATCAGGATTTCAATCCAAACACACTCAACTCCAAAGGCTAGTGCCTTCCCTACTTTAC
CATGCTGCCTTCCTGGTGAAGGAGGTTTCCAGTGGCTGCTTTTTGGAAGATACCCGTAGA
CCTATTCTAGGACCATAGTAAGAAATTAAATCCATTATAGGGATTAGAAAGAGGGCTCAT
TGTTATACTAATTGAACAGTGACCCAAAACACAGTGGGGGTACATATAGATTCCTAAAAG
CAGACAGGGCTTTTGCTAAGATAATGTGAGTCACTGAAAC

> SIV_RQ3556_3q21.2
AATTGTTTTTCAGTAAATATCACTTCAGAGGTGATAAGAGGTCTGGATTCCCAAGTCTTA
TAGGTGGTGAT

> SIV_CJ5B_3q21.3a
AATTAGCCGAGCTTGGTGGCACACGCCTGTAGTTCCAGCTATTCGGGAAGCTGAGGCGGG
AGGATCGCTTAAGCCCGGGAAGTTGAGGCTGCAGTGAGCCATGATTTTACCACTGCGCTC
CAGCCTGGGTGACAGTAAGATCCTGTCTCTTTAAAATAAAAAAAGTGTTCTTGGTTCCTG
GAAGCAGGAAATGGTAACCTAGATCTTTCTTGTTGAATCCTCCAGCAAACACAGGAGCAA
GCCACGCCTTGGGAGGCCTTATTTCTGGAATCACAGCTCTACCTCCCAGATGCTGCTGGT
GGAGGGGTGGAGTCTGGTCAGGCCTCCGGTGTTCAGCACCCACTCAGCCCTGGGTTGCTC
ACAAC

> SIV_CJ5B_3q21.3b
TAAAACCAGCATGATGATTTCACTTTTCCAAAGACCACTGATTCAAGGTCCAATGCAGAG
ACTCTTTGATGAAATGTTAAGCAGTGGGGCAGTTTAATATTGCAGCGTAGCACATTGAAT
CATAAACATACTTCCGNGGAGCTTTTATTGTCTTTTTTCTCCTTTTTTTGAGACAGGGTC
TCGCTGTCACCCAGGCTGGAGTACAGTGACGTGATCTNGGCTCACTGCAACCTCTGCCTC
CCAGGTTCAAGTGATCCTTC

> SIV_CJ5B_3q22.1
AATTTGTATCTACTAGAGAAACTCATATATTTGCATAAGAAGACATGTTCAAGAGTATTC
ACTGTAGCACTGTTTATGAAACAATGAAGTACTGAAAAC

> SIV_CJ5B_3q22.3
TAGACTTCACCACACCCTAGCACCTCCAAATCACTAATTATTACATCTCAGTTTCCAACC
AACCAAATCCTCCACTCAGATTCCACCCCAATTCCAACTTACTGTTAATACATTCCCAAA
GGAAAACTCTGTAGCCATCACTAAGATCACTATTTCAACAACCAACACCTCTTTCTCTCT
GCTTCTCTAATAGTTT

> SIV_RQ3556_3q22.3
AAGCNATCCTCCTACCTTGACCTCTCAAAGTGCTGGGATTATAGAGGTGAGCCATCACAC
CCACCCTTACCATTCATTAATTGTACCTTTGTGCCTAATAAAAAAAACAAACAAATTTTA
AAAGTGTATCAGACCTGGGCAAGATTACTGCATGCTCAGTGTGTAGAGGACTCTCTGATT
TAGGTCAGGTACAAATTTATGGTGGAAATAGTAAAAATTAATTCACTTATCCGAGGTTCA
AGGAGCAATATTGTCTTATAAAGGGTAATGAGACAGAGGCACTTGAACCAAGACCTGCCT
GTGTAACTGTATCTCCTAAGCTTAAACCTGTAATTATCTGTTTCAGTAAT

> SIV_RQ2617_3q25.33
AATTTATTAGTTCTTTAACTGAGAGGAGAGCAAGTGTAGAAAGTTAAGAGGGGAAAGAAG
ACGGCAAGACAACTCTGTCAGTGGACACTCAGACGGATCAGCTTTGGGAAATGGTTCATG
TGGAAGTTCAGGATCTGGAAATTGATTCCCCCAAAGCTATCCATGCACACACATGCATGG
AAAGTCTTTGTAAACTCTTCTGAGATAAGCATACTGCAGTGTAAAAAC

> SIV_RQ3556_3q26.32
AATTAAACTCAGTACAAAAGCATATTTCTTCTATGAAAACCAGTCAACCATAGCAGGACA
AAGATCAGAGGTCCNGTTGTGANANCTCCAAAAATGTGCTTGCAGGTGTTCTGCCCCGNC
AAATCAGAAANGTGACCTCTGGCAGCTTTATGGTAANC

> SIV_CJ5B_3q29
ATTCAGCATCACTAGTTTCCTCATCTCAGTGCCCTTTCTTCGTCAGTGGTGAAACC

> SIV_CJ5B_4q21.1
AATTTCAATGGATATTTAGCATCTTATAGTAAG

> SIV_RQ3556_4q22.1
AATTTAACTGGCTTATATTCAGCCATTTTGTACAGAAGATAAC

> SIV_RQ3556_4q25
AATTAGATTAATTACATGTATTAATTATCCTGCAC

> SIV_RQ3556_4q28.3
AATTGGTGAGATGTTAGNTATGTCCTAGTGTGGTCTGGATTCTCCTATATAAAACCTCTT
TCTCAGGAGTCACT

> SIV_RQ3556_4q31.21
AATTCACATATAAATCAGATATAGTTGCTGACTTAAAAGTGCTAAAAACTAGAATTGGAG
AAAAAGTTT

> SIV_CJ5B_5q11.2
GAATTACATTCCTATGTACGTAAAATAATTTTTTCAATTACAAGAACACCTTTAAAAAGT
TGTCTGCTAAC

> SIV_RQ3556_5q12.1
AATTTTTTTAATGGTTTATTTATTTATTTACTTTGAGATGGGGTCTC

> SIV_CJ5B_5q13.3
AACTTCAGAACTTCAGTCCCCTTCCTAGCACCGAAAAAAGCAAGCGCGGAAAGCAGATTC
TAGGTTGGCATATGGACAAGGGTC
  
> SIV_RQ3556_5q14.1
AATTTTTTTTGAGTATTTAATGCACTTAGACTTAACATTTTGGTTTCAATGNTGAGATCT
CTTAATTAAT

> SIV_RQ3556_5q33.1
GATTCTTTATTCTTAGGAAATGCCCACTGGAGTATTTCAGAGAAAGAATTACACACATGC
TGGGCAAGTGGNTGACAGCTGCTCTAGGGTAAGGTGTATAGGAGTTATTGTACCATTATT
CCAAGTTTTCTGTAAGTCTGAAATTTCAAGTGTTTATTAAAGATATG

> SIV_CJ5B_6p21.1a
AATTCCATTTTACAAAGTCAACGTTACCATGGAAGATACACTGAAGATTCCCTTTTATAA
AGATAGACTCAAACAGAAAATGTGTGGACATAGCCAGATGTGCTGGTGGGCGCTTGTAGT
CCCAGCTACTCAGGAGGCTGAGACACGAGAATCCCTTGAACCCAGGAGGCGGAGGTTGCA
GTGAGCTGAGATCACACCACTGCACTCCAGCCTGGGCGATGAAGCGAGACCCTGTCTCAA
AAAAAAAGAAAAGAAAAAAGAAAAAAATGTGTGGACAAAATCAGTTTCCTAACAAGGAGA
AAACAAGTGTGCTTTTATTTAAGCTTAAAAATGATTTAATCCCAGCACTTTGGGAGGCCC
AGATGGGCAGATCACCTGAGGTCAGGAGTTCANGACCAGCCTGGCCAACATGGTGAAACC
CTGT

> SIV_CJ5B_6p21.1b
AGACACTCAGCAGCTCCCAACTGAAGTTCCTGTTCGTTCAACAGCAAACACAGTATCTCC
AGCAGTTTACAGTTTTCAGCAGTGATGTGACTCATAGACACCCAGTCAATATAGCCTGCT
AGAGTATTCAATGCTGCAACTCCTACTCGACAGTTTGCTTGCGCCTACCAGGAAAGAAAG
AACTTTGGACCATGAAGTCCTCAGTAAAAGGTANC

> SIV_RQ3556_6p21.1a
AATTTAGGCAAGGCTATGGTATCCCATTTATGGTCAACACCAATCTAATGTTGCTATGAA
GNNATTTTTTACACATGATTAACATTTAAATCATAGACTGGCTGGGCCATGGTGGCTCAT
GCCTGTAATNCCAG

> SIV_RQ3556_6p21.1b
ATTACAGGGGACTGGATCCATTCTACCTCTGGTCCACAGAAGAGCTCCATGTTGTGAAGC
AAGAGAGATATTTTGATTTGGTGGGGAAAGCAAGAGGAACCAAATATAAGGAAGACATAG
GAGG

> SIV_RQ3556_6p21.2
AATTGGGAGGGTACTGACTCTACCTCACTATAGGCACTGCCCCAAGGGAAGATATGCAAA
GTAACCTTGGGTCACACTGCACAGATTGTTACTAAAAACATGTCCAGATCAAAACTAGAG
ATGGTGATTTCAGATCATTTGTTTCCGAACCACTAACCACTACATGAATAAAAAAAAAAC
AAAACTGTCCTAGGGGTTC

> SIV_RQ2617_6p21.31a
AATTCTCCAGTGTCACTTTGGTCATTGTCACCCTTTCCTTTGTGTGGTTACTCATGGATG
AGCAAGGTGTTGAGCCTGTCATTGCCATGGCTGCTAGAAACAAAGAAAAGAACAGGTATT
AGATTTGGAGTTAGAATCCACCCATTGTGCACTCTCCTACCTTATTGGTAGGAATGTAAT
TTGGTGCAAGTTTTCCGGAAGACAAACAGGTAATATGAAACAAAAGCCAGACAAAGAGAA
TACTTAGTGAAAATAAATATAAATTACTGCCGTATGACCCAGAAATCCCACCCCTAGGTA
TAAAGACTAGAGAAACCAACACATAGGCTTCTAAAAAGACATACACAGGATGTTCAGTAC
AGACAGGATGTTCACTATGCCTTAATTTGTGTTATGGGAAGTTGGAGGCACTTAAGTAAG
AAAATAAAGAGCTGTGGCTGCATAGGAGATACCATGCAACAACCAGAAAACCAGAAGCAA
CTCTACCTGTACCTGTAAGTCACACAAATGTATCTTTTTTCTTTTTCTTTTTGAGATGGA
TTTTTGCTCTTGTTGCCCAGGTTGGAGTGCAATGCAATGATCTTGGCTCACCACAACAAG
TGATTCTCCTACCTCAGCTTCCCGAGTAGCTGGGATTATAGGCATGTGCCACCATGCCCA
GCTAATTTTTTATTTTTAGTAGAGACGGGGTTTCTCCATGTTGGTCAGGCTGGTCTTGAA
CACCCGAC

> SIV_RQ2617_6p21.31b
AATTGAAGGGAAGAGTGGCTCCACCAAAGGCTGGAGTGTTAACCTGGCACTCCTATAAGA
GAGCACGCCTGTGTGGAGAG

> SIV_RQ3556_6p21.31a
AATTGAAGCTTGGCTGAGCCAGGTATATACCCTGATTGTCAGAATGCAGCCCTAATCAAA
CCGCATTGGGGTCAGGGAAAGAGGGTAATAGTAACTGAT

> SIV_RQ3556_6p21.31b
AATTAAATCACNCTTTAAGGTGGGTTATTGTTTTAAATCAATAGTTCTGTGACATACATA
CC

> SIV_CJ5B_6p21.32
AATTCTGGGNTGGGGTAAGGGTGGGGAGGAGTTATGGGATTCAATGTTTAAAACAAACAA
AAATGAACCAGGACTTCTGTTTATGAGAATAC

> SIV_RQ3556_6p21.32a
AATTGAATGGCAACTCTTCCAGGAGGACTTCGGCCACTATTGAAACTAGGCCCCAGNTCA
TCCTCTAATCCTTTCCCCTGCCTTATTACCTGACATATATATTTGTATATATGTATCAGC
TGTCTTACAAACTAGAATATAAGCTAGGTAACATTAGGGACTTCTCTTTTATTTACCACT
GCATCCCCAGGGCCCAGAACAAGCCTGAGCCCATAATGTTGAATAAATATTTCTTGAGTG
ATTCAAGGTAGCTCAGGTGACATTACAGATCACTCATGGTGACCTATAACACAGGAAAGC
ACATAGG

> SIV_RQ3556_6p21.32b
TTTACTAAGTTGTTGGTTCTCAACTCCCCTCCTGCTCCTACATCTTGGCTCTACTT

> SIV_RQ3556_6p21.32c
AATTTCCTTTACTTATATTTGTGGAATGAAGTCGTTTGTTTCTTATTTGTGTCTTCACAC
TTCTTAATAGTTCTC

> SIV_RQ3556_6p21.32d
AATTCTATGTTTATGTGCCCTAGAGACCTGAAGACATTCTCAAATACATAAACAAAGAAG
TATG

> SIV_RQ3556_6p21.32e
AATTCTTAAGCATTATAAAGCATTATATTATAGAGTTTTTAAGTTTTATAAAATATTATC
TGATATCGTTACTTTAAGGAAACCTGCAGTAAC

> SIV_CJ5B_6p21.33
AATTGATNACTTCNATAAAAGANAGAGAGGTCAGCTGATAAGGTAAGAACCAATAAGGGC
CCACTGGCATTTGGCTTGGAGCANAGGGATGGGATGAGTGGAGCATAAACGAAGATGGAA
GGTGGATTGCAGTGGTGGCAGAGGGGAATGGAAGTAAGGAGAGCGTCGTGGAGATGGAGA
CGTGCTGCTTGGATCTCTCCCAAGGAAGGACTTGATTGCCCANCTATGGGAGAGCAGTCA
GCANACAGC

> SIV_RQ2617_6p21.33
AATTCATGGGTGGCCGGTGACTGACATAATGAACAGCACAGATATAGTCATTCTACCACC
ACAGAAGGGAGCTGGACAGCAGTGTTCCCATGTTTTAAGGACAGAATCCTGAGTATAATT
ATAGGATGATGACAATTCCAAGTTCCCCTTCCAATTCATCGTCTCTTCTCTGATGAGTGG
TGTAGGGGGAAACCCATCTCTTTTGTGAATAAAGGTTAATTTTTCCACACTACAGATAAG
TAGTTAACATTACTTTTTTTAAAACCAGTTTTACACTGTTAAG

> SIV_RQ3556_6p21.33a
AATTCAGNTTTCTCAGNTTTCATTAGCCACATTTCAAGAGCACAATAATCCCATATGGTC
AGGTGATTACCATATTGGAACATTGCCATCATTACAGAAAGATCTGTTGGACAGCACTAG
GCTAGATGACAGATAGGGTGGGGGAAGAGAAAATGCGACATTGGGAAAA

> SIV_RQ3556_6p21.33b
CATGAGGGAGAAATCCNTCCAANCCAGTGCTCCTCTTCACTCTCTCTATGATGATGCTCC
CATTTAGCTAATCCCAAATAAAAGCCAGACAGCAAGGTTGCCTTTTGTGGTCCAGTAAGC
CATGCAGCACAGTGTCCAGGACACAGAGCAGGGAGAGTCTATGGAGCGTGGATCAGGAGG
GCACAGAGAAGATGCCAGCAGGCCTGCCCTCTCCATTGAACTCAGAATTACAATGGATTT
CCTAGCTAGTGCAATCAGGCAAGAGAATGTATAAAC

> SIV_CJ5B_6p22.1
AATTTTTACTTTTATGTTTTGTAGAGACAGGGTCTCACTATGTTGCCCAGGCTAGTCTCA
AACTCCTGTATGCAAGCGATCCTGTTGCCTTAGCTTCCCAAAGTGCTGAGATTAACAGGC
ATGAGTCACACACCCAGCCCATTATCTGTGTTTTTGAAGCAGGAAAACACTTGAATGATA
GCAAGAGGCTGNTAATACTAAATGCCAGAGGAGATGACATGGATCATACATAGNTTTCAG
AATTTCAGAACAGGAAGAGTGTAATGGCCTGGGCAGAATTAAGAAAAACTTGGAGGATGT
GTGTCTTGCAGTGGACATTAGAAGAAGATGAATAGAGCTTTGATGTGCAGAGTAAAGATC
TTATAGAATGGATAAAAGAGTGATTTG

> SIV_RQ3556_6p22.1
AATTCATCAATATTGTTTTACTGTCTCCTCTCTGATGACTTTTTATTTTATGTAACCACT
TTGATACAATGTACACAAGTCCCTGGATGAGAAAAATAAATTGAAGAGCTAATGTTAA

> SVI_CJ5B_6p22.2
AATTATATATCATTTTAGAGCTTAGGAGAAATAAGCATCTATCAAGAAATAAATATATTA
GAGTAAATCA

> SIV_RQ2617_6p22.2
AATTACTTATTGATGGCAACTAAATGGTGTTTGTAGCATTTTTATCATACAGTAGATTCC
ATCCATTCACTATACTTTTCTGAGTTGTCCTACATGCAAGTACGTGCTTTTAATGTTGTC
TGTCTTCTGTGCTGTTCCCATAAGTTTGCTATTAAAATACATTAAACTATTTAAAAAAAA
AAGAAAGAAACCCCGTCTCTACTAAAAATACAAAAATTAGTTGGGCATGGTGGTATGCAC
CTGTAGTCCCAGCTACTCGGGAGGCTGAGGCAGGAAAACCACTTGAACTCGGGGGGCAGA
GGTAGCAATGAGCCGAGACTACACCACTGCAAAAGGCTGCCCNGCTGATTAGTGGCAGGA
CTGGAAGGTGAATCTGGCATGTTTGGCTTCAGAGTCCATGCTCCTTCCATTAACGATAGA
CGCTTGACTTTCTTTACAANCTATCATATTTCTTCTTACTTGTATAATGAAAGATCATTA
GCTTAGGTAATCTAAAACAAGAAAAACCTAATTTAGTGAAAAATCGATTTTGAATATTTT
TTAAATGATTACTTTGTGTTTCTAAGAAAAGGTTTC

> SIV_CJ5B_6p23
AATTTGAGTTTTGGGCAGTTCTCATCAAAGGTAATTTGCGTAAAGAGTGAGTTTTTATTT
GACTTTGAGTCTTAATTCCCAGGTAATTGGGACTCCAGTCTAGTTTAGAAGTCTGTGCTG
TGCTGTTTGGCCCTGCGAGGTTCAGAAACTTTTAGTCACATATTTCAAATTATTTTAGGA
AGATGAGGGCAGTGCCACAAAAAGTAGATGAAAGAGTAGTTTAGATAAGGAGACTTGCAA
ATGAGGGCCAGGACTCTTACGGCAAGAATGTAAAGGAAGCAAGGAAAAG

> SIV_CJ5B_6q14.1a
AATTTGAGCATCCCTGGATTTTGATTTTGGTGTGGGGGTTTCCTGGAACCATTCCCCCAT
GAATGTTGGAGGATGACTGTGTTCTGGACTGCAGCTGANCCTGTGGTCATATGTCATGGT
CTATTTGGTCTCTGTCATGAATGGAAAAAGGCATGTAACTTGTCTTGGCAAAGGTTATAG

> SIV_CJ5B_6q14.1b
AATTAGCAACGGGTTCTTTTGCATTTTTTTTTATACTGCTTGCAGGCTTATGGTCTTACC
ATTGGGTGCATAGCTAGGATTTATATCCAGTATTTACCTAATCATTTCTATCAAAGATAG
ATTTTTATCAAAGTTATAGTGGATGTCTC

> SIV_CJ5B_6q21
AATTTTATTTCAGNTCTGTGGCTTGCCTTTCATTTTCCTGATGGGTGTCTTTTGAAGATC
ATGTTTTAATTTTGATATGATCCAATTTGTCAATATTTTCTTTGATGTC

> SIV_CJ5B_6q22.33
ATCAGAGTTTACAAAGCTCAGGTAAAAATGAACAAAAAAAGTGCTTTGAATCACCTAAAG
CTTCATAAAGGTAAC

> SIV_CJ5B_6q25.3
AATTCTTAAAATAGAAATTGATTTTTATTTCAATTTGATCTTTAAAAAATATGCCACACT
GCACTTTTAGGAAAGCACTGACATGGTCAGAAAATCAACAATGATATTTCTGCTATTACA
TAACTCAGAGTCTTGTGGTTCAATGTTAAC

> SIV_CJ5B_7q22.1
AATTAGCCAGGTATGGTGGCACATGCCTGTAATCCCGGCTACTCGGGAGGCTGAGGTAGG
AGAATCGCTTGAACCCGGGAGGCAGAGGTTGCGGTGAGTCAAGATCACCCACTGCACTCC
AGCCTGGACAAGAGCGAAACTCTGTCTCAAAAAAAACCAAAAACCAAAAAACAAAAAACT
GTTCTGCTTTGTGCTAGGGTGACAAAGCACACATTGTTCCCTGTCTGAGCATCACATACA
GTGCAC

> SIV_RQ3556_7q22.1
AATTACTGACAGCGGAGATAATCGGTACTGAACAGCGGAGATAATCGGTGCGAGTAGCAT
ACTAGAGAATTTTTAGTAGAGATGGAGTTTTCACCGTGTTTAGTCAGGATGGTCTCAATC
TCCTGACCTCATGATCCACCCGCCTTGGCCTCACAGAGTACTGGCATTACATAGGCATGA
GCCACCGTGCCCAGCCTATTGATCTTTTTAGAAAACGAATGGTCGGTGGCCAGGTGCAGT
GGCTCACGCCTGTAATCCTAGCGTTTTGGAAGGCTGAGGCGGGTGGATCACCTGAGGTCA
GCAGTTTTGAGACCAGCTTGGCCAACATGACAAAACCCCGTCTCTACTAAAAATACNAAA
ATTAGCTGGGCATGGTGGCAGG

> SIV_RQ3556_7q36.1
AATTATTGGCTCAATCTGTCAGTAGTAAGAAACCATGACCTAGGTCAACAGACTTCACTG
TACTAAAACAGTATGCCAGCAAGTTCCTAAC

> SIV_RQ3556_8p12
AATTCCAGACCTCAGGTGATCCACCCGCTTTGGCCTCCCAAAGTGCTGGGATTACAGGTG
TGAGCCACCCATGCCCGGCCTCTGTTTTTTTTTTGTTTTTTGTTTTTTGTTTTTGTTTTT
TGTTTCTTTAATGGGGGACAAAAGAGAGGGAAAGANC

> SIV_RQ3556_8p21.1
GAGGCAGAAGAATCGCTTGAACTTGNCANGGCCAGAGGGTTGCAGTAAGNTGAGGATCAN
CGCCACTGCACTCCAGCCTGGGGGACCAGAGTGAGGACTCTGTTCTAAAAAAAAAAAAAA
AGGCAGTATTTCCTGACTCCCAAATCTTGGGCAAAGTCTTAGGAAGCCCCAAATCCTTAC
TTCACCTTTTCTCTTGTGACCTTGGGCACAATCCTCGGCCATTTTTTCTTTGCNTCTTAT
TTGGCCACACAAAAGAAGTGCCACCTACATTAGGGAGAGTATGAATGAGGCTAAAGGAGG
AGAAGGC

> SIV_RQ3556_8p21.2
AATTAAAAGGTCCACAGAGAGCACCTTGGGAAGCCCGTTGGCTTGACTCATGAGACAGCT
GAAGCTCAAAACATGTCGCCCAGGCTGTGAAGCAGCAGAGCCCAGTCCACCTGCCCCGTG
CTTCTGGCTGCACTGGGGAATGAAGGCAGAAGCCATTGAAAGGCTTTGAGGAT

> SIV_RQ3556_8p22
AAATTCAAAGAGTATTAAAAGAGTGGTGTGTGGTGTATGTCTGTGTGTGAGAGATGTGTT
GTGCATGTATTTAATGAGAGAAGTATAAAATACTGAGGTAACT

> SIV_CJ5B_8q13.3
AATTCAAAACTAGAATAATAGGCTACATTATGTGCTCTTCTTGTCTGAAAAATAAATTCC
AGTTTCNAGGAAGTGATTAC

> SIV_CJ5B_8q22.3
AATTTTTTCTGTTTTCTTTGCTTTTAGGATGGGTAGAGTTTGCAGGATTGGTTTTTCAGT
ACAGCCAGACAGATTGGAATTGGGTAAACCTGATAATAATGATGGGTAAGATATTATGTC
TTTCTATTTAATATGTATTTAGCTCTTAGGTATTATATTAAACCTGTGGTTTTGATTTTG
GTAACCCTCAACTTAAAGCATCGCAGAAAATTATATGCTTTTAAAACAGGTGAAACTATT
ACTTTGGTAGTTTAATTTTAATTTTTATGCAAGCAGTGATTTACAGCCAAAGGTAGTAAC
ATTAAAAGTAGCAGAGTAGCTGGTTAT

> SIV_RQ3556_8q24.13
NAGTTATGCAGNTATCGCTGGTGAAAGAAAGAGAAAAATGACTNCATGGGTGGTTCACCT
GNTTGACTTAGTTCTGAAAATCTAGGTCACAAAACTTTTGAGCAGTTTCCTTGTAAATCA
CATATGTGGGTCGTCAGAGGAAGAGTCTTGTATTTAGCCTTCTTGCCTCATGTACGGTGA
CTACAGTGAAACTAAATGCATATCAACCTACTTCTCCACACCAGCCTAATCCAGTCTCGG
CTGGTTTTGCTTTTTGAAAATGAGCAAGAACCTTTTTCTCCTAGTAATACCACTAAAATG
TTGAGTTGAC

> SIV_RQ3556_8q24.3
ANGTATTCAGGTCTTCCTTTGTGTGTCTCAACAAGACTTGACAGTTTCATTCACATTGAT
ACAGCACATTCCTCACTGACCTGTGCCTAGTACTTTTGTTGTTTTAATAAGGGTGGGCTT
GGTTTCCAGCCAGTGGCCACCACACAGCACAGCCTCTGATGGCAGGTGGCATGTAAGCGA
AGTCCCCACACTGTTGCTCATTGCTCATTCGATTGCTCTAATTCCTCTAGGCTGACAGCT
GATGATCAGTTTTATGTCTTCCTTTCCAATATTTGAATCTTTTATGGGTTTTTTTTTTTT
CTTGTCCAAATGCATTGCCCTAG

> SIV_CJ5B_9p13.2
AATTTTAATTTAAATAGTCTTAATTTAAACNTAAGCCTTATTTTCCTTGANCCTTAGAAA
AAAGCCCTCAATGAACTTTGGGGTGGGGGTGTGGGGGGAACTAGACTTTTTTTTTTGCCC
AGAAACTGCCCTACCACTGTTCAACATGAAGCAAATTAGATCTTTCTCACGACCCCTTTG
AGATACTGATACCTTCAGCTAGTTGATACCTTTTAAATAGGGTGTAATTTGTTAGTTCCA
GTTATGCTTCTTATCCTTAAAAACTTAGTTAACCACATGCAAAGGAAAACCTACCCAGCC
ATCTAATGTCACAAAATTATTGCCTTAATGTGTTATGCTTTCTTCTTCTTGGCTTTCTCC
TCAAGTACC

> SIV_CJ5B_9p13.3
AATTCCAAGTAGTAAAGTCAGTAAGGATCATAAATTGGAAAGTCAACGAAAAGCAACAAA
AATATTCCTTGAAACTATCAGTGATATGGTTTGGATTTGTGTACC

> SIV_RQ3556_9q21.12
AATTACATCAAAATAATGTTCTACAATGGCACACTAAAGGAATA

> SIV_RQ3556_9q21.2a
AATCATAGNTATTTATAATAACTGGTGAAACCTAAATGGAAAAAAAACTAATGATAAATC
TATACAAAATACTTTGAAACATAC

> SIV_RQ3556_9q21.2b
AATTGTAGTGAGCTTTATGGGGCATAAAACACATGCCACGTTAGAGGCCAACCCTGGTAA
TGATCAGATCTTCACAGATCTCGTTCCTATTTGTTGTGCAGCTGCTATATGCAAGGCTCT
GAAGAACATTAGGAATCAAAGACACCTAAGATATG

> SIV_RQ2617_9q21.33
AGTTCAATGAAAGTCTATCAGTAGAATCCAAATAGAGTGACAAAGCACTACTATTGTATA
CTATGGATGATTTCAGGGGTATCCAAGTCAGGTGTC

> SIV_RQ3556_9q21.33
GAATTTCCTTAAGGGCAGCATCAGGATATATGAAGTCATTGATAGGACCCAGGTATATGT
CCTTAT

> SIV_RQ2617_9q22.2
AATTTCTTTTGGAGAATATATCCATCAACCCACGCAATTCTCAGTGGTCACCACCACCAA
CTTATAGACAGAGAAACAAGTGACATCTCTTTGCTTATTAGGTTACTGTATCAATAGCTA
CTTAGGAAAATGAAGATTTGAGCAATAGCTGCTTAAGAATAATATACATGTATTGGCATT
ATTTTTTTAGGACCTGTTTCTTCAACTGTCCTGACAACAATTTGAGCATTCTGACCTTGG
CTTTTTACATATTACCAAGAGTCTGTTTTATTTAAGAGTCAGGTGGGCCAGGTGTGGTGG
CGGGCGCCTGTAGCCCCAGAACTTTGGGAGGCCAAGGTGGGAGGATTGCTTGCGTCCAGG
AGATCGAGGCTGCAGTAAGCTATGACTGTCCCACTGCACTCTAGCCTAGGCAACAGAGCT
AGACCCTGACTTCGAGAAAAAAACAAAGAGAGTCAGGTGTTCATGCTTTCTGTTCTAATT
TTCCCATGTGGAAGAGAGATCCA

> SIV_RQ2617_9q22.33
AATTTAAGATGAAACTGTACAACTGNTTATTTTTGTACAAATATATAAATGCTGGAAAAT
ACTCCAGAGCAAAGGTGCACAGAAAACATAATGGCACAATTCTTAAAAGATGAGGAGTGG

> SIV_CJ5B_9q32
AATTTGGGAGACTCCAACATTTTCAAGAATAATTTTTTAATTGCGCAATTGAAACATTTG
CAACATCTTCACGTCCTTAAATAACAAATGGANCTCAG

> SIV_CJ5B_9q34.11
AATTTCTTTACTTAACTCATCGACTTTCTGCTGCAGCTTTTTCCTTCTTTGTTCAGGGTG
GGAGGTTGCTGAAATCCTCCGGTGGTTGCACCCTGCAGACACAAATATAAATGAGAAACC
AGAAAGCCCCAGACTTTCCTTGAAAGAAGGCTGTAAGCAAAGTCTGCAGCCATGGGGGGT
GCAGACGTCTGCATGTGGCTTCATGAAACAGAATTAAGCTCTTTCCCACTACACCCAGCC
GAGATGCAAAAATCAATGCATGCAAACTGCGAAAGTCCCATAAACTACTCCCAGTTCCAT
GGGATAC

> SIV_RQ3556_9q34.11
AATTACTCCTTCCTCCCCTCTAGGTTTCCTGATTTGTAAA

> SIV_RQ3556_9q34.13
AATTGAAGCTTGGCTGAGCCAGGTATATACCCTGATTGTCAGAATGCAGCCCTAATCAAA
CCGCATTGGGGTCAGGGAAAGAGGGTAATAGTAACTGAT

> SIV_CJ5B_9q34.3a
AATTTACTTTTTCATGCAGAAAAGCAGACCAGATGGGCAGCCTAGGGAAACAGCAGTTAG
TTTCCGGCTCCTTTGACCTATGTTCCTACCATTTTCAGGGTCCTAGAGAGAAAAGGGGTG
ACCTTC

> SIV_CJ5B_9q34.3b
AATTATCCATTGTGTTTGTGTTCAGTAACCCAAGCATCAAAGGAACTTGTGGCTGGGGAG
AAGGC

> SIV_RQ3556_9q34.3
AGTTTCGGAGCCTGGAACAGAGGAAAGAGAGCGCGTTAGAACTTGGGGCCCTGCTGCGGC
TCAAGATGGGGGGTGTCCAGTGCCCGTTCTGTTTCATTCCTGCCTCCACTTCTTCCCGCA
GCCCAGTGTTTCATCCGAAAATACTTCAGTGACAGCACAGGGNATCCTTGCTTTATTTTA
AGAGAAAATACCTTGGTGGGTTCACACTGAATGTTTTGCATTTCAGATTCTTACCCAACT
TCCATGGTTGCTGTCTCCTTTCTACAGAAAGTCATGGGTTCCTGGTTGACATTGCTGTAC
ATAAGAACAGTGGTCAGTAGCACTGACTGTGAATCGTGGCCGAATTATATGATGACGAAG
TTCTCTTTCTAGTT

> SIV_RQ2617_9random
AATTCACTAAGAGCTTGGAGCAGAAGACCTAGGAGATAAAAAC

> SIV_CJ5B_10p11.22
AATTCAGTTGGCTATTTTTCAGTGATGGAGGCTGTTGATACTTCCCTGGTTTT

> SIV_RQ2617_10p15.1
AATTCCTATGCACAATGGTGGAAATCTATATCCAATGGACACATTAAAAGGCATTCCGTC
TTCATCTGGTTGAGCTGGAAATCTGTCTTCATTAGGGATCAGCATGAATGCACTGTCATT
AGTATAAACCTCCACTGAGGAATC

> SIV_RQ3556_10q22.1
  AATTAAGAAAACAAAGAGTTCAAAACCTAGACCCATGAAACAACAGAATGAGCTACAGAC
CTAAAAAAAAAAAAAGCCAGTAGCATC

> SIV_CJ5B_10q22.2
AATTGTTTTAATATGCCAAAGTTTTTCCTGCCTCAGATGGGTTTGCATTGCTCCTCCCTC
TGGAAACTTCCCCTAACCCTAAGGGTCACTCTTTACCCAGGTCAGCTCGNTTTGCNTATT
TCATGTCTCAGTTTAAATGTCCTTTTGTCTATTTAAAATAGATTTTAGCTGAGTGC

> SIV_RQ3556_10q22.2
AATTCTAGATAAGAGAACTTGCCGAGCCTGAGTCTGAAAGCAAGAAATCATAGGTCTCTT
TGAGGGTTTAATTTGATGAGTGAGTAGGATGTATG

> SIV_CJ5B_ 10q24.1
AATTCAAATGGCAGAGATGTATTTCATAAACACTGTCTTGTCTCATGACTGTGTTTTCAT
TCAATAGAGAGACAAGATTCTGCAGGCAATGAGTGCTCAAAGATAGTGGT

> SIV_CJ5B_10q24.2
AATTTATTATCTTAACCATTTTAAAGTAGTATGAAATACATTCATATTGTGCAGCTGTCA
CTACCATCCATCTCCAGAGCTCTTTCATTCTGTTGTTGTTGAGATGGAGTCTCGCTCCGT
CACCTAGGTTGGAGTGCAATGGCGCGATCTC

> SIV_CJ5B_10q25.2
AATTTCAAAAAGAAGATTAACATACATCATCGAACCACTCCTCTCTCCCCATGCAAAACA
AGCTCTGAAATGTAGTGCCCCCCCTTATCTACAGGGTGTATGTTCCAAGCCCTGTCAGAG
GATGC

> SIV_CJ5B_11p11.2
AATTTCTGCTCTCCTCAGTCAGTACCCAGAAGCAAAGTTAAAAAAAAAAAGTACACAGCT
TATTGCCTACTTAAAGAAGCCCACGTGCACAGGGCCAACTCCACAGCGGAACAAGAGTTT
AACGAGATCCGGAGCAGCAGCAGGGATTTCTGAACAGGTGCTTTTGAAGCTTCCTTTAAG
TTCTC

> SIV_CJ5B_11p15.2
AATTAAAACTTGTTTATTTTCTGGAAATGGGGTCTCACTATGCTGTACAGGCTTTTGTCT
TCTCCCTTCCCTTAGAAATCCTAAAAGCACTCCCTAATAAACCCGCATGCTGATCTTCAT
CTCAAGACCTATTTCCCAGGAAACCCAAATCTGTGCCACATTCTTCTGCAAAGAGTGTCC
AAATGAGAGAAAGAAGAGGTACG

> SIV_RQ3556_11p15.4
AATTTAGAAGTGAANGAACATGGGCTTCTAGAGATGCAGAGACTTGGATTCTAGTCCTGC
CAGTGTCACAAACTCTTTATAACCTTAATGTCTAACAGNTCTTGGTTTCACTGCTTTG

> SIV_RQ3556_11q12.3
AATTTGAGAGTTTTTGTTTAGGATTTACTCAGAATCCTAAGGATGAATCCTGGATGAATA
TATTCGTCAACCTAACTTATTTAAATAAGCCTATTAGTCTCTTGTCTGTCATTTGATAG

> SIV_CJ5B_11q13.1a
AATTTTTTTTAAAACTCACAATCAATCCATGGGGAAAACAGGACTACATGAGAAATCTAT
CTTCTAAAATTATAATCCTCTAGGCTGGGTGCAGTGGCTCACATCNGTAATACCAGCACT
TTGGGAAGCTGAGGCAGGTTGATCAACTGAGGTCAG

> SIV_CJ5B_11q13.1b
AATTTGATTTTGCATTTCACAGAAAGCTGGTCTTGTTCTGTCTACCCTCCATTCTAGTTG
TTCCCACTGCCCCTGGCCGAACCCTCCCCATCTCACTGACTACCCCCATCACAGAGTACT
TTTATTTACATTTTGCTCTGCCTAATGGTTATTTGTTACCGTCACGCTGACAGTGTCCAG
TTCAGTGGTCTT

> SIV_CJ5B_11q13.1c
  AATTCTTTTACTTATATGATTGTTACCACTATACCACACTGGCCAGGGATTTTCTGTTCC
CCCGTTAATGAGCAAGGACAAAGAACATCTCTTGGTTCTTCCTTAGCATAACTGAGATAG
GCTGGAGAGTTCAAGGAAATGTTTTGAGTACTAAG

> SIV_RQ3556_11q13.1a
AAAAATAAACAAAATTAGCCAGGTGTGGTGTGCACCTGTGGTCCCCACTACTCAGGAGGC
TGAGGTGGGAAGAGCACTTGAGCTCCAGGGGTCAATACTTCAATAAGCCATGATCTCGCC
CCTGTACTCTAGCCTGGGCAANCAGAGTAAGACTCTCTCTCAAACAAAAATGGTCGAATA
GAGAATGTTCCAAAACTGTTACTTTCCTTGTGTTGAGGTAGATGGCGAGGCATAGGTGAT
AAAATAGTGTTGATAGCAGGTTTATTTAATTTTGTGCAGATCCTTTTAGACCTGTAAGGT
TTTTTTGTTTTGTTTT

> SIV_RQ3556_11q13.1b
AATTGAATCTTTTGATTCGCTAGACATATGTCCCTTTATTTAGGTCATGGTTTTGCATAT
TTTAGCATAGAAGTATTCTGCACCTTTCTTTAGATGTATTCTTATATATTTGATATTTTT
AAACCTTA

> SIV_RQ3556_11q13.1c
AATTTGCACACTCACAGCCCCTGCTGCAGACTCACACTGGATCTCCNAAGGGGTCCTCTC
GGCCGGGCCGTGCTGCCCCCGGGAATGAATGGTGTCTGGAAACATGTCATAGGTCTAANN
NAAAAACAGAAATAGTGTGGACACACCTGGCACGCGCCTCATGCCAGGGCCTGCTCTAGG
AGCTTCACATGCACCAGTGCGTTTTTGCTTTCATGACAGCCCTCTGGGACTATCATGAAA
TAAAATGGAACCCCACTTCACAGATAAGAGACCCCACACAGAGAGGTGCCAAAGATCATA
CANAANGNANGAAAATGGCACAGGTCATGGTCATGGTCAGCTTGGGCTCAAGGGCAGGGN
ATCAATCAAGGGGGGGTGTAAAACTCAGCATGGGAGCAAANCTCAGCATGGCNGANACTC
CCCAAGCTGGAATGGTGCC

> SIV_RQ2617_11q13.2
AATTCCAGCCTTAAAACCCACCTCTCATCTTGCAAGCCTCTGAAGCCACCAGCTTTCTGA
GATGTTCCTACCGGCCCCGGAGACCATGGATGTGGCTAC

> SIV_RQ2617_11q13.4
AATTTTGTACTTCTCAGTGATTCCAGATACATAGGATTTATTTTCTGTAATGGTGATCAG
GTTATTTATTAGCACCTTTAAAAGTGTGGATAG

> SIV_CJ5B_11q22.1
AATTACATATGGATTTACCATNTGAACTAACCTCTGGGAATGTATCCTAAAATAAGATGT
GTTCCCATGACTATTCATTGCAGCACCTATTTGTAATAGCAAAAGCCCTGGAAAC

> SIV_RQ3556_11q23.1
AATTTGATTACATTTAAAATATATGCACTGGGTAAAGTAGGCACCTCCATTAATTTCTAA
GCTATATGAATATATTTTGGAAGAAACTAGATAGTTTTAGAGGTATG

> SIV_CJ5B_11q23.3a
AATTTCAAGCCTCTTTTACAGTTTTCAAAATATTTCCAGTGAGTTTTTCAGAGGAATC

> SIV_CJ5B_11q23.3b
AATTCCTTAGTGTTAGAAAATATTCTGTATTCACAACAGTATTAGGCCTAGGCATTGTTG
TTCTCNATAACTTTTTGCTTTTTAAAAGTTTAGCAGTTTTCAAGCATAGTTTTA

> SIV_RQ2617_11q23.3
AATTCTTACCTTTAGTAATATTAATTCTGACAAGTCAAGGCAGAATATAGAATGGAGAAA
AGTTAATGAATCCAATGTGAAACCTGAAATAAAAGTTATGAATNCTATTAAAATAGTCTA
ATAAAATGATGGACAAGGCAGTGGGGTTGAAACCAAAGAGTGAAGGATGAAAAATATTAT
GATGGTAGAATCAAGGGGATCTGGCACCATAGCTGACCCACCAGGGGAAAAGGGAAAATG
GAGAA

> SIV_RQ3556_11q23.3a
AATTAGAGTTATGAGCTGTGTTTGACATGTAGAGGCTAAAAGAATAAAACCAACTGGGGC
TCAGGCACTAAC

> SIV_RQ3556_11q23.3b
AATTTAATAGTTTACATATCCTCTGCTAGTGTTGCCTTCTGTTTGTAGCAAGTAATACTG
GTTTTCTATTTATAATAGTGAGATAAAGTTCCCTTTGGAAGGAAAAGTAATGTTANC

> SIV_CJ5B_11q24.1
AATTTATTGCTGACTTAAATGGAGTACCTACTATGTGCCAGGCACTCTGTCAACATTATC
TCATTTAATTATCCCCATCTTGTGAGGCAGGTAC

> SIV_CJ5B_11q25
AATTTTGGGTTGGCACTGATTTACATTAAGCTGGCTTTGCTTTTGTATATATTTTTTTTT
TTTTCACTTGGTAGTCTATTTGCAGTTGAATGTGTGATTATTTTTAACATGTCAAAATGT
TGATCACAACTTCCCTGACTTGTATTTAGACCTTCTTATGTCATAATCTTTCACTCCTAA
GGCTCAGCCTAGATGCGTGCAGATCCAGACAGCCTGGCTGCGGGGGTTGGTCCCGGGTGG
GTGATGGACTGTGAGAGCACTGGTGCAGGAGAAGGCCCTGGAGTGCCTGGACCAGCTGCT
GCTGCAGAACATCCGGCATCACAGTCATTTTCACTCTGAGGACGACAGCCAGGTCCTCGC
CTGGGCACTTCTTACTCTCCT

> SIV_CJ5B_12p13.2
AATTCAAGAAAATGTTCATTTTTAGTCAAATTGTAAACATAGCATATACATTTAAAAAAT
AATTTCAGCTTTTATTTAGATTCAGGGGGTACATGTGCAGGTTTGTTACTCAGGTATATT
GCATGATGCTGATGTTTGGGTACAACTGATCTCATCAGCCAAGTTTTAAATGCCGTTTTT
TTGCGCTTTACATACAGAAGTGTTTCTTCTTTCTTTTGTTGTTTTTGCTTCCAGGTAT

> SIV_CJ5B_12p13.31
AATTTTATTAATTACATGACCTATGTAAGGCATCAGAGATACCAAAATTATTGTAGTAAG
ATTATTCACCCTGATAATCT

> SIV_RQ3556_12p13.31
AATTTCCACAGNTTACTTGNTTATAGTTCATATTTTCTGCTTCTTGGCATGTTGGATAAT
TCCTGATTAGATGCTGGATATTATGGTTTATGTTTACAGATGTCTTGACGTTGTGGTTTT
TGTATAAAGCATGTTATATTGGTAGTCTTCATGTAAAGACTATCAGGCAGTTAACTTACC
TTACATGGAGATACGGTTTCATAATTTCGAAACCTGGTTTTTAATTTTTGCTAGGTTATG
AG

> SIV_RQ3556_12q13.11
AATTACAGGCTTGAGCCACCACGCCCAGCCAACCCGTTATGTATTTTTAAAGCCTTTTCA
CATTTTCTGATAGTCTGTTAGCTTTAGTCATTTCTGTTATTT

> SIV_CJ5B_12q13.13
AATTTTAGGTAGGTATTATAATCATATTGGTGGTTATGTTATTAATAAACTTAATTTTTA
AAGGTATTCACTGAAGTGTTTAC

> SIV_RQ3556_12q13.13a
AATTTACTGGTCTAAAACACAACTTTTTAACAAATGAGATCTCAGCAATCTGACCCCAAG
TTTAGTAACACCCTTGGCAAACCAACCCTGGTATCACATTCAACTTAACTTC

> SIV_RQ3556_12q13.13b
AATTCCTCAGGTGATCCTCCCGCCTCAGCCTTCCAAGTAGCTGGGATTACCAGCATGAGC
CACAGTGCTTAGCTGCAGTTTCATTCTTTTCCCCTGCCTGCCCACCTTCTTTTAGTGTAG
ANC

> SIV_RQ3556_12q13.3c
AATTCTTTCCTGCATAGTACCCATGNTCAGTGGCGAGGGTAGGCTGATAGCCCACGGCAG
AAGGGATTCTGCCCAATAATGCAGACACCTAAAAGAAAAAAAGGTCTTAGGCGTC

> SIV_CJ5B_12q14.1
AATTCATGTAAGAGTTCATCTTAAATCTATTCCAGAAGATTTAGGAAGTCCTTCATTATA
AACAGTTTAGCTCTTAACTGTAGCCCTCTGATAGGAAACATAAAGGTAGTGCTGTAATGC
TGTTCCAGCTTACATGTTTAAAAACGTGNTTTCTTTAATAGTAATACACTGTCCTG

> SIV_CJ5B_12q14.3a
AATTTCTATCCTCAGGTGCAAAGATAATCATATAGTTTATAAGTTGTTTAAAAGAGAAAG
ACACCTTAAACTGTTGGAACTCTCCTCCAAAATATACTTGTTAGTTAATAAGTAC

> SIV_CJ5B_12q14.3b
AATTTAGAGTGCGTTAAGGCCCTCCTAGAGAATGCAGAGAAGCTGATCATTAGTGGCGTT
TCTCTCTAATGGAGAGGTAGTTATGACTGAAATAATCCAAGGAGACCTCAATTTGAACAA
ATCGTTTTCACTGAC

> SIV_RQ3556_12q24.21
AGATTNTAGCATACTATTTTCAGGCTATTTTTCAGGCTTTTCTGTTTCTATTTTGTTTGA
AAGGATTNTGTATTTCAGTTGCTGTGTTTTTATTCGNTCTCTTTATGTCACGGATACAGC
TTTGACTGGGAAGTCCCCCTGCTCCCCACAGTCCCTTCTAGGTAGTTTTTCTTAACTGCT
TCT

> SIV_CJ5B_12q24.31
AATTTTTATGTCAGTGTACTTAGGCTGACATATGGGTCATTTTACCCCTACCACTCTTTG
AAACAAGCCAG

> SIV_RQ2617_12q24.31
AATTCTAGACACTTTTAGTATCTCCTGGAGCTTTGGCCCTACTCCAATGACTGCTAAAAA
TGTCAAACCACACCCCATGGTTC

> SIV_RQ3556_12q24.31a
  AATTCCAGCCTGAGCAACGGATATCCTCTAAAACCAGAAAAAGAAAACAACAATAAAAAA
AAAGTAAAACTAAACCTAAACTTTACCTGATACTCCCTTTTCCCTCTAACAAAGTTACTA
GAGATGGG

> SIV_RQ3556_12q24.31b
AATTATAACCTAGGGATTATGTCCCACCTTGTGTATCTATCCTTTACAATGCCCTGCACA
TGGAAGTGTACAATAGCTGTGGAACTGAAATGGAATCTTCCATTTGGGCATCAAGGAGAC

> SIV_CJ5B_13q12.11
AATTTAGTCTTATTTCATTGTAAACTGTGTATCTAATTATTTACATTACTCTGTTCAGAT
GAGATGGTTAC

> SIV_RQ3556_13q12.11
AATTTTATGGCTTCAGTTACCATTGTCACTATCAGTTCCCCCCTCTG

> SIV_RQ3556_13q14.11
AATTATGCCTAGATAATAAAGCCTCAAATAACAGTTCTTGAACTATAAGGTTTGGGGGTC
TTCCAGGGTTGACGAACACATCAACGCACCCACCTAGAAGTATGGAAACTCTTTCACACC
CCACCACCTACCCCTTCNTTCCCCCAAGGGATGCCTTACGCATCTCTTCCACTTGAACTG
AGTTGCTATC

> SIV_CJ5B_13q14.13
ATGCCTTATTTGATCTAAGTTGTTGGTTCATTGATAGTAAACTCACAGCCAACAGCACTA
TAGCCCATGCTTGAAGAAAGCTTAGCTAACACATGTATTTTTCCCTATAAGGTACATAGC
AGCCTTCTTGCGCTTAAAAACACTGGACCAGGGCCAGGGCTCAGTGGCTCACGCCTGTAA
TTCCCAGCACTTTGGGAGGCCAAGANCAGGTGGATAACCCTGAGGTCAGGAGTTCAAGAT
CAGCCTGGCCGACCATGGTGAAANCCCTGTCTCTACTAAAAATAGAAAAATGAGGCTGGG
CGTGGTGGCACATGCCTATAATCCCAGTTACTTGAGAGGCTGAGGCAGGAGAATTGCTTG
AACCTGGAGGCAGAAGTTGCAGTGAGCTGAGATGAAGC

> SIV_RQ3556_13q14.13
AATTAGGATTCCATGAAAGATATTGGTTCACCACAGCAAACTTAGAGAGAGCTGCAATCC
CCAGGGATACAATGAATGCTCCAACAACCATAAAACCTCAGATGCCAAGGTGTTTGGTAG
TATCATCAAAGCACCTGGAAACT

> SIV_CJ5B_13q21.2
GATTTGTTTTCTAAAATTGGATATTTTAAGCTTTGGTTACATGTAAGATTTCTCTAGCAT
GCTGTTTACAATGTTTCTGAATAGTGAAGTGCTACTATTACTTGTAAAAGTGTTAATGTA
CTGCTTAGCAGTTTTCTTAAAATACTTTTTGCTGAACTCTT

> SIV_RQ2617_13q33.1
AATTGCTTGAACCCAGGAAGGGCGGAGGNTTGCAGTGAGTGGAGAT

> SIV_RQ2617_14q11.2
AATCGGATTGTAGCAGAAGCCATTGCGAGGGCCCGNTGCCCGCGGTGAGCAGAACATAC

> SIV_CJ5B_14q23.3
AATTTGAAGAAGCAGTAGTCTAGCCTGGTTCATTTGAACCTTTGCTTCTGATATTTGGAA
TGACTGC

> SIV_CJ5B_14q24.1
AATTATTCTTTGGGCCTCAGATCCATCTCTGAAATGAATATAATAATCTCTAGCTTGTGG
AGTTGCTGAGAGGATTAGAGATAAAATATGTAAGGTTCC

> SIV_CJ5B_14q24.2
AATTCAATTTATTGTAATAATATTTACAGAGTAGCTTCTAATTACGCATAGAATCAAGAT
CAAAGTCCTTATCAGGAATAGAAGACCTCCCGTGATTAGGCCTTTCCTACTATATCTCCC
ATTATGCCTCTCCCATNGCCAAGTCTACTTACCAAGCCATACTAAAATATTTATAGAGCC
CCAGAATTGGCCATGTTGTTTGCTTCCATGTCCCTGTACTGCTGCTTCTTTTGCCTGGCA
TGTCCAGTACTTCTGTTATTTCCCTGTCTCCCTGCCCCTACCTAGAGCATCAAGAAAAAT
TATTTCAGCACCCAGTTCAGTCTTCTCCTTTGTATAACCTTCCCCAATTTCACAAAGAGT

> SIV_CJ5B_14q24.3a
AATTGTCATAACCAAATGGTTCCTCATCACAAAACCAGGGGCCTCTGTGTATGTATTCAC
CCCTGGTCAAAACATACCTAAAACGGCCGGGCGCGATGGCTCATACCTGTAATCCCACCA
CTTTGGGAGGCCGAGGTGGGTGGATCACTTGAGGTCAGGATCACTTGAGATCATTTGAGT
CAGCCTGGCCAACATGGTGAAAACCCAT

> SIV_CJ5B_14q24.3b
AATTTTATTTGAAATAAGAAAAAAATCACAACAAATCCTAAAACTTAAAAAGCTGGCAAA
TACCACAAACATCATAAAGTCTAGACAAATAATCCAGACCCTGCATCTTGGATGTTCCCT
GTTGGCTGCCTGTGTGTCTGC

> SIV_RQ3556_14q32.11
AATTCCCTTATGGGCTTTAAAGTCCCTGACATTCAGCATAGTTTTGAATAATTTTAATTC
TTTCTTAGAATATAGATAAAAATAAACTGTGACTGC

> SIV_CJ5B_14q32.12
AATTATTTACATATTCTGTTAATCTAGAAAATACTGTATTTGTGGTGTGAGAGATGTCAG
GAAGATATCACTGCTGACATGACATTCCAATAATGATTACTACATAGAAGACATAACCCT
T

> SIV_RQ3556_14q32.12a
AATTTCTTTGACCTTTCTTTTACATTACGGATTTTTTCATATGTTTTGTTAGGTTTG

> SIV_RQ3556_14q32.12b
AATTCTCCACAGTATTTGCAAAGTCAAGCCAAGAGGCTGAAGCTGGTAANC

> SIV_RQ2617_14q32.2
AATTGTTGCAGGAAGGCAGGNTTACAGCCATTTCCAGACAGGGGATCAGCTAGTTGGCCA
GCTTCTATGGTCTAACAGAGGCAAC

> SIV_RQ3556_14q32.2
AATTCCAGCTTTTAAGAAAACCTCGTGGATGCCCCCGCTAATACCTTTATAGACAAATTA
TAAAATATAGCTAAGCAAAAACCCCAAAAATGTGTGTTCAT

> SIV_CJ5B_14q32.33a
AATTTCTAATGATACAAAGAACACAGGCCTGCCCTACCACAACCTTCACATTCCACTGCA
TTGGCACCAGGCTTCAGCCCTGTGTTACACATCTTAGTACATTTAGTCCACCTTAGAACC
TAGCAAGGCGTCAGTACAGGCCCTGACTATCAGAACAGGAAACAGGCCTGG

> SIV_CJ5B_14q32.33b
AATTTTACATATGAAATAGCCTAAATAAACATCAAACATAAAAAAGTAGCCCTTTGCCAG
AAAAGGGGTCTATAATGGTTGAGTCCATTTATAAGAAGCTCAAAACATGAACAATGAATC
TACAGTGGCAGAAATCAAAACATTGTGTTAAATGCGGGAGCTGACTGGAAGCACAGAGAA
GGCCACTTGGTGCTGGGGGATGGGCCTCCTCTTCATCCGACCTTGGCTGTTGGAAA

> SIV_CJ5B_15q15.1
AATTCTACAAAACATTAAAGACTAAATCCCATATAATACAGTCTTCCATAAAATGGTATC

> SIV_RQ3556_15q15.1
AATTTTGGAANCTCACAATCTTTATTAANCCCCTGGCAAAANCTTCCCGTTTGCACGTCA
AATTCACCATTGAAGCCTGAAGATGAGCTTTTCTTACTAGTTTTTCCAGTAAGTAATAGC
AGAACCCCACGTATCATACCTTAAACTACCAGTAAGGAAAAGAGGTGGTTCTCTGCCAGT
GATTGTTTAGTGTGGCCC

> SIV_RQ3556_15q22
GAATTTTGACTCTTAGCTAATGATTACAGGATTGTAGGCAATTAACTGTCTTTCCTCATG
CATGAGTACATTAAAAAAAAAAAAAGAAGAAAACC

> SIV_RQ3556_15q22.31
AATTTTGATTTTTATTCTATAATCTATTACAAGTCAGACTGATCTGGGGGACAAAAGTGT
TATCTGCACCTAACACAGCATCTGATACCTATATGCCCTCAACGAAGGATGCATTTCAAA
AAACCCCAATTTGACAGTTGTTTACTGTAAATTGGAGAATGGGGAT

> SIV_RQ3556_15q22.33
AATTAGGTGATGGTTTTTCTTTTGATTTACATGTGTTGGAGGGTAGATGGCATAATGGGC
CTTCAGGGGTTGGGGC

> SIV_CJ5B_15q23
AATTTGGAAAAGTCTCCACCTGGGTTGACAATGGAAAAACAAAGATGGCTTCTCATTCCT
TACCTAGGTAGATCAGTCCAAAGCCACTCTGATCCC

> SIV_CJ5B_15q24.1
TTTTCCCCCATATTTCTTTTCGTTTGCTTTGCTAAGATAGAATTATGCTATTTTTCTTTC
TTAAATATTATGTAATCTAGCCACTTTGGTGAGCAATTTCTTATTAAGTTAGTGGTGTTT
TTCCTCATTATTTTGAGTATTCCCAGAAGCAAATAAATAATTATTTTGCCTTTCTGAAGA
TACAGTTAAGTCTGGGTTCTTGTCATGGAGCCCTTCTGGGCAGTTGCCCACTTCACCTCT
GCCTCCTCCAAAGTGCCAAGCACACAGTAGGTACTCAGTGAGTGTCCTTTGAATGAAGGT
AAAGGAACCCGCCTGGCTAAGGTCATTCCTGGCCCTGGGTGGCAGCCCTTTGATTCAGGG
TC

> SIV_CJ5B_15q24.2
AATTTATAAAAAAAAGAATGTTGTCATGACCTTTGAAGTTCTCTGCATATCCCACTCTGC
TCCCTTCTTTTCCCTGCCTTCAGAGGTAGC

> SIV_RQ3556_15q24.2
AATTTGGAGGGAGGCAGAATGAGATCTTTCCCCTCTTATGAATGACTACTGGATATGCAT
TATACAGGTAGCCTTGAGATGAGAAATACCACAATAACTTAATAAACATTAATATAAGGC
AAATNTNANGCCATGGTAAATATGACAGACTTTATTGTATTTTAGATGTCCAGAAACAGA
AATGTGGTTCC

> SIV_CJ5B_15q24.3
AATTCTGATTCTGTGTATTCTTAATGATTTTATGTTCAGTAATAAAGCCACATGTATTAG
CATGCAGCGAAAAAGGCTTTGGAANCTGTATGGTACTTGTGGTCATGAAATATGCAANCA
CGTATGTAGAAGACTGATAAAAATAATCACTTTTGCTATGTCCCTCATCTAGTTAAGCGG
CTTAGCCTGCCAGATATTTCTTTATTAATTTTTCAATAGGGGCTAA

> SIV_CJ5B_16p11.2
AATTGTTGAAACTGGGTGATGAGGACCTGGGGATTCATTAAACTATTTTTTTCTAGTTTT
GTATGATTCACATTCCCCATAATAAAAAGTTTAAAACAGGCCAGGTGTGGTGGC

> SIV_RQ3556_16p11.2
AATTGTTTTCATCTTTGGTAGAGGTTGGGGTCTTGCTATGTTGCCCAGACTGGGTCTGGA
AACTCCCAGGACAGAAAACTTTAGCCTTGGCCCATCTGGGTGTTCAGTTCTCCCTTCTTT
GTTTA

> SIV_RQ2617_16p12.1
AATTCTTTTTTTAATTTAAAGTAGTTATTAAAACTTTGTCAGGCCAGGTGTGGTGGCTCA
CACCTATAATTCCAACAATTTAGGAGGCTGAGTTGGGAGGATTGCCTGAGCCCAGGAGTT
AAAGACCAGCCTGGGCACCATAGTGAGACCCCATCTCTACAAAAAGTTTAAAAATTAGCT
GGAGGACAGACACAGTGGCTCACACCTATAATCCCAGCACTTTTTGGGAGGCTTAGGCCG
GCAGATCACCTGAGGTCAG

> SIV_RQ3556_16p12.1
AATNTGAGAATAAGATATTTTCAAAAGCCTTTATGATCAC

> SIV_CJ5B_16p12.2
TTATGAATAGGCAAGCAGAGTAAGTTCACGTTTCACCTCTAACATGCTGTGTCAAGGATA
CCTTATACTCATGTATTTGAAAAAACCAGGCTTTAATAGTGACTGTGTTTCTTTCTGTTT
TTGTAATTAAGAAATTAAGCTGCTCAGCAAGGAANCTGTGGAGCTTCCTGACAGCTCTTG
TATCACTGCTCTCTGTCTATGTGACCGGTGTAGGCGTGGCCTTCATGCTCCTCTCCAAAG
TAAGTCAAATCTTCTCGCATGCAGTGTCCCTATATCCCTTGAATATTATCAAAAGGAAAA
ATAATTTCCATCTCTCCGCAAGTTACGGGCCTCAGCAAGAGCTCCCTAATTAATGTTTTC
CTGTGCATCTGCAGGGAACACCACCCTGCAGGGAACACCACCTGCAGAACAGGTCTTTCG
AAGAAGGCAT

> SIV_CJ5B_16p12.3
AATTCCTAACAATGTTGAAATGAGAAATGCAAATCTGTTACCTGGGGGTAGGAATCTTCA
AATGCACGATCTGGAGTCATGTGCTTGATGACATCCGCCAAAACGGTATTCACCTCTCGT
TTCTAAGCAGGGAAAAGGAACCAAACCTGCATTAGACACTGTATGGCAATCGCTGACCAT
GNTTCCTGGGAGAAAGGACTAACGTATTCAGAATACATCACACGNTCTTCCAGGAAATCG
CTTTCAATATTCTGCTGAAAATAACAGAAGGGAGGAAATCCCACTCATATCACCTAGGTC
TAGTACCACAGCCCCACACCTAGTCAGGACTAAACGCTGTTCTCAAAGATTCTGGGGCTT
TACATTGTCCCTGCTTTCCCCGAGCGGCGGCCAAATCGGCCTCTTTCTGCCTGCCTGGTC
CCAAGCCCTCCCTCAAGTGCCTGCAGAGAGAACAGTGAAGCACTGTGGAAAAGTGCAGGC
TCACCCTTGCAAGCCGTCTGATCTAACTGCTCACTGCTCACTTTTTGCCCC

> SIV_RQ2617_16p13.12
AATTAATGGAACTGTAGATGTGATCTATTAATAATAGGTTTGTCAACATGATATACTATA
ACATTGGATTGAAGTATG

> SIV_CJ5B_16p13.3
AAATTTTTGCCATTCTAACTTGCATGGTGGGTGGTGGTATCACTCCCTTTAAGGTTGGTA
TATTTCCCCATGAATGAACGGGGGTTGACCATCTTTTCATGTGTGTGTTGGCCTTTGGAT
GCCTTCTTGTTATGTTCAATCTTTTGTCTATTTTAAATATTGGAATTCGGCCTGTTGGGT
TGCTCTTGTAAGAGTTC

> SIV_RQ2617_16p13.3
AATTACCAGACTTCTACATCCCACACCACTGTATGAGGATTCCAAGTTCTCCACGTCCTG
GCCACCCTGTTGCTATTGGTTAG

> SIV_RQ2617_16q11.2
AATTTAAGAATGAAGGCAACTGAAATACGCATTGTTGTAGTTATTTATGTTTCAAACTAA
AGAAAATGAGAAAAATCAGGTAAAATTGATGAAAAGGATGTTGTGTTT

> SIV_CJ5B_16q13
AATTTCCTCGCCAGGAAGAGAATCCAGAAGCTGTGGCACTCAGGTGGGACC

> SIV_RQ3556_16q13
AATTCCTCCTGGCGCTCCAAGCCCCGCTCACAGGGTCCAGCAACACGGCCAGNCTGGCAA
GTCACACTCGGCTTGTTGGGGACCGGGACCATGTCCTAGGCCAGGGCTTAGAGGGTGGGG
GTGAGGGG

> SIV_CJ5B_16q22.1
AATTCAATATTACAGATCTGTATAACCTAGAAAATGAAAATCCTCCGTAATCCTCTACCT
AAAGAGGTAATCAGAAAGAGAA

> SIV_CJ5B_16q22.1a
  TTTAAAAAAAGGAGTATTTTAGTGACTGCAGAAAGTTATCTTGGACAGTGCTGGTTTAGA
AGCCTATAAGACAGAGAGACTATAGTATATTAATGAGTTATTTGTGTATTTTTTTCAGTA
GCTTTTGGGGTACAAGTGGTTTT

> SIV_CJ5B_16q22.1b
AATTATCTGGGCGCGGTGACAGGAGCCTGTTAAAAAAAAAAAAAAAAAAAAAAAAAGGCT
TATCACTTAGTGATTATTAGCTCACCAGTATTGATTAATC

> SIV_CJ5B_16q22.1c
AATTTTAATGAATAGCATCTTGGATTGGTTGATCCTTGATTGAGAAGTCAAGGAGTTGAC

> SIV_CJ5B_16q22.3
AATTTTGGATAAATATTATTTACTGTATGCCAGCAACTTAATTGTAGGGTGCTGGGAATG
TGATGATGATGACACCCTCAGCTCCCCCTTCTAAAAGACGTGGTCCCTGCCTCCTGCGGA
GCTCA

> SIV_RQ3556_16q24.3
AATTTTAATTTTTGGTCCTTAAGGCATATGGCACTAACTAGAACTGTACAGTCAAATTAC
CAGGTTTTAATCAGAAGCCACTGGGTGGAACAGTTTAAAGAATGTCCACAGAATCTTTGG
TCTTCCTCCCTTCAGAAGTGGAGCGCCATTCTCTGCTCTCGAGTGTGGGCTG

> SIV_CJ5B_17p11.2
AATTTTGGTTTTACTTTTTAATATAAAAACTTTGGGTGTGTGTATGTTTTATTCCAACCA
GTGCTGATTCCTAAAGAAAAGCCCCCAATCACAGTTGTGGGTGATGTTGGAGGAAGGATT
GCCATCATCGTGGTATGTAGAC

> SIV_RQ3556_17p11.2a
AATTTCATTGGTCATCTATCTAGCACATTTTCATTTAGTCAAAATAAAATGGTGAGTAG

> SIV_RQ3556_17p11.2b
AATTACACTATCACCCAATGAGAATGATGCTATTTTTCCTTGGCGTCAGTGGAGGAAATG
GAGGGAGCACTTCCACCCATGGGTAACAAGGACCACCTTACGTGGTACA

> SIV_RQ3556_17p11.2c
AATTCACCCACCAGTGGCGGGGCAATGTGGATATCTTTCTAGAGCTATTCAGTGTGTCTG
GAAGCAAAGGGATGTC

> SIV_CJ5B_17p13.1
AATTGAAACTTACCCCTACTTTCCGTAAGAGATCCCCCACGATGTTTAGTGCTGATATCC
TAGCAGAGGGAGTTAGTGGACTGGTACCAAAACCGTTTGGTATAGCTAGAGAAAAATAAA
AGCTGAGTGATTAC

> SIV_RQ2617_17p13.1
AATTTTTGGTTATTTTTAGTAGAGATGGGGTTTCACTATGGCTGGACAGGGATGGTCTTG
AACTCCTGACCCTCAGGGATCTGCCCACCTTGGCCTCCCGAAGATTACAGGTGTGAGCCA
CTGGTGCTCAGTTCATTTGTTATTATTATTTGTTAATTGAGATAGGGGTCTTGCTCTGTT
GTCCAGGCTGGTCTTGAACTCCAGGCCTCNAGTGATCCTCCTGCCTCAGGCTCCCAAAGT
GCTNGGANTACANGCATGAGTCACAGCACCCATTTTTTTTCCATGCTTTAAAAAAATGTA
AGTATGTTCCCATTTTAACATAAGGCCTTGACTCTG

> SIV_RQ3556_17p13.1
AATTTCAGCTACTTGAGAGTCTGAGGCAGGAGACTTGCTTCGACGCGGGAGGCAGAGGTT
GCAGTGAGCCGAGATCATGTCACTGCACTCCAGCCTGGGCAACAAGGGTGAAACTCTGTC
TCAAAAAAAAAAAGAAAGAAGAAGAAAAAGAAATACCTAAGGTAGAAATTGAGAGCAGGC
AGAGTTTTAGCTCAGAATAAAG

> SIV_CJ5B_17p13.2a
GATTTAGGAAGTCCTTCATTATAAACAGTTTAGCTCTTAACTGTAGCCCTCTGATAGGAA
ACATAAAGGTAGTGCTGTAATGCTGTTCCAGCTTACATGTTTAAAAACGTGTTTCTTTAA
TAGTAATACACTGTCCTG

> SIV_CJ5B_17p13.2b
AATTCAGATTCTTGCACTTACAGGATCGAGGTCCCCATTTTTCTTGCCGGCCGTCAAACT
GAGGCCATTCCCACCTTTTAGAGCCCGCCACACATTCCTTAGCTCATAGCCCTTAGCTCA
TAGCCCCCGGCTTTTGTCTTAAAAGCCAGCAGTGGTGGGTCAGGTGCTTCTCATGTCACA
TCTCTCTGACTTGTTCCTCTGGTTCCCTTTTTCCCTTTGACGGATGTGTGTGGTTAGATA
GATCGGGCCTCCTGGATAATCTGGGATACTCTC

> SIV_CJ5B_17p13.3
AATTTGAGAAGTAACATCTATTTTCCATCTGAGCGAGAACCATCTAGATGTATTGTTAAA
AATAAAAAAGTCTACCCAGGCAAGGTGGCTCACGCCTGTAATCTGAGCACTTTGGGAAGC
CACGGCTGGAGGATTGCTTAAAGCCAGGAGTTTGAGACCAGCCTGGGCAACCAAAGTGAG
AAC

> SIV_RQ2617_17p13.3
AATTTTTGGTAGAGACTGGGGTCTCACTATGTTGCCTAGGCTAGTCTCCAACGCCCAGGC
TCAAGTGATCCTCCCACCTCAGCCCTCCAAAGCGCTGGCATTANCAGGCATGAGCCACTG
AGCCCGGCTCTGAGACTTCTGAGTCGAGCAGAAACCCAGGCCTTCTCACTAATCGAAACA
TACATGGAGATAGAAACACACGCCATCCCATATCTAGTGAATACCAAACTCAGAACTGCC
TGCGAAGCCCGGCAGCAACANCTGTG

> SIV_CJ5B_17q11.2
CAGCTCACAAGTNAACTTTCTGGGATTTGATGACATACAGCAGATTGAATGNANATGGAT
TTGANAATGAAAAAAGAAGACAAACCCAGTCCCCCACATGAATTGGGCTTTTTANCTTAG
AAGCAACACTTGATTGAACNTTNTTTAGGAAAGCTGCTTGCTTTTCTAATTTCTTTCCAT
NTCCCTCAGGCCTCAGTGTTTGGAGAAGCCAANAAGAATGATATCACATTCTCTGTCTGT
CCCAAGGTTTTGGAGAGTCTCACTTTTAAATGAAACAGTGCAGCATTTCACTTTGAATTT
CTCCACTGAAAGTTCCTTGATTATATGGTNAGAGGTATGTACTTAGGAATGTCTGTTAAC
TTTCTGAGAACC

> SIV_RQ3556_17q11.2
AATTTCATCATGACTTCTGAGGGGGAAATAGGGATGTATGATGTACCTATAAAACTAGCC
ATGAAGCAAGCCAACTTCTAGCCAAGAAATAAATCAGCATATTCCTAGTGCGGTGGCT

> SIV_RQ3556_17q12a
NAGTTATGCAGNTATCGCTGGTGAAAGAAAGAGAAAAATGACTNCATGGGTGGTTCACCT
GNTTGACTTAGTTCTGAAAATCTAGGTCACAAAACTTTTGAGCAGTTTCCTTGTAAATCA
CATATGTGGGTCGTCAGAGGAAGAGTCTTGTATTTAGCCTTCTTGCCTCATGTACGGTGA
CTACAGTGAAACTAAATGCATATCAACCTACTTCTCCACACCAGCCTAATCCAGTCTCGG
CTGGTTTTGCTTTTTGAAAATGAGCAAGAACCTTTTTCTCCTAGTAATACCACTAAAATG
TTGAGTTGAC

>SIV_RQ3556_17q12b
AATTTTAAAATAAAACCCCTGNTAGGTGCTCCTCTTAAAGACTGACATTAATAGAGGAAG
GAAAAGAATGGAAAGAAGTGATTTG

> SIV_CJ5B_17q21.31
  AATTCATTTCCCATCTCCCACACCCAGTACTCCCACCCTTCCCACAAACAGAGATAAAAC
AGATGCCCTGAGCCTATACTGTCTTGACAGAATCTTTCTACCTCTTAGATAAGTTCTGGA
ACTCTCTCACTGCAGACTGGAGGCCGACCCTCCCTCTCCTTGGAGAGGACCTCTTTCCTG
CCATTCATATTGGAGAGTGATGCCAACTACCAACTTCTGCCTGGAATAAATATGTTC

> SIV_RQ3556_17q21.31
AATTAAAGGTTTTAATAACTGAAACATCCTGGCTGGGCACGGTGGCTCAAGCCTGTAATC
CCAGCACTTTGGGAGGCCAAGGTGGGTAGATCACGAGGTCAGGAGATCAAGACCATCCTG
ACTAACACAGTGAAACC

> SIV_CJ5B_17q21.32a
ATTTTTGCCTCACAAAGGATAGTTTAAGAGTTTCAGAAAGCTGGCTCAGGAGTAGTGAAA
TGGGATTTAAATTATATAGCCTCAATCTTGTCATATTAAAAATCAGTCATTTGCTCTAGT
CCCAAAGGTGTTTTT

> SIV_CJ5B_17q21.32b
AATTTTGCTTTAATACGGAAGTCTAACTTTCACCATCGTCATCTTATTTTATGAGTTCCA
CTTTTATGCTATTTTGCTTCTCTCTTTTCTATATTTTATTATATTGAATATTTTTAAAAC
CTTTAATTCTACTTTTATTACATTTACACTTTGAAAAATCGTAGTTAAACCCATTATCTT
TAATTATCACTGTCAAGGATGAAGTAGTATCCAATGACCCTATGTAAATGTATAATTTAG
TATATATTTTCCTCTCTACTCATTTTCTAAACTGGGAATTAGACTATTTTTACATTTTTT
ACATTGACTCACCATAAGACATTTTGTTTTGGTTTTGTTTTTATAGAGTTTCACTCTTCT
TGTCCAGGCTGGAGTGCAATGGCATGATCTTAG

> SIV_RQ2617_17q21.32
AATTACATCCCTCACTGGAGGGCACCACAGATTAGTCTCTGCTGGACACCTTTAAGATCT
TGGTCTTGTCTTGTTAAAGATATTCCATGGGTGGGCCTT

> SIV_RQ3556_17q21.32
AATTCTAGTCCGCCTAGAGAACTCAGCAAAGGGGTACATCCATTGGCTTGAGAGAAGGGG
TTGGGGGAGCCACCTTGTGGCTGGAAGACGACCCAGCAGTCTCCAGGACTTGCTATGTTC
AAAGGAGAAAGGAATGGAGATGAGGCTGGAAACCAGAGATAAATCAGAAATATCAATCAC
TAAATATTTGTGGGAAGTGGTAAGGGATAT

> SIV_CJ5B_17q21.33
GAATTAGAGAAGTTAAGTGAGAATGAAACTGTATAATAGAAAACCAAGTAGAAAGGAAAA
CTTGCTTGATTGAGTCCTCAC

> SIV_RQ2617_17q23.2a
GNAATTTAACTGAATAAAGCTGATAACTACTATGTGGCGAGGGTAATAAGGAGTCCAAAG
ATGAGAACATAGTGATTCGTTCATACATTCATTCAGGTATATGTTTAACAAGTGTTAACT
ACATGCCAAATGTTGTAGGAGCTGAGAATAC

> SIV_RQ2617_17q23.2b
AATTTGAAATCTGAAACACGATTGGTCCCAAACATTTCAAATAAGGATACTCAACCTGTA
TTTTGAACAAGAAAGTAGTACTTAGGAAAGAAATGTTAACCTGAAACTTCAGTTAGTGCT
AATGTCAGGAAGCTTTATAGAGAC

> SIV_RQ3556_17q23.2a
AATTANTTTGGCCTGTATGTGAAAGTTCGTTTGAGGAAAGGAGAGGTTATTCGTATTCTA
AAAGTGTATGTGTANC

> SIV_RQ3556_17q23.2b
AATTCTAGAACTCTATACAGAGTGAAAGGAAATAGAGACGGGGCTGGGTTCTTATTCTAA
AGAATGAGGTTTATGGCCAGGCGTGGTAGCTCATACCTGTAATCCCAGCAGTTTGGAAGG
CCAAGCCGGGAGGGTCTCTTGAGTCCAGGACTTCAAGACTGGCCAGGGCAATGTAGTGAG
ACTCCATCTCTAAAAAAAAAGAATGAAGTTTATGATCTTTTTATTTTAACTACTGAAGGT
CTATTTTGTGTTTTTTCCAAATACAAAGTCTGCCATAGAGTTNAGCTTTGTCTGGGTGAA
GTGNTTCAGTAGATATGTTCTATGTATAGGTTTCACTGTCTTAATGATTTTTTTTT

> SIV_RQ3556_17q23.2c
AATTCAGGATGGGGAACTAAATGCTCCATTAAGTCTC

> SIV_RQ3556_17q23.2d
AATTTGGTGATATCTGAAAAAACAGAACCCGAAAAGCTATGGTGATATGG

> SIV_CJ5B_17q23.3a
AATTTTAAGTTAAAAACTTTATTAGTTAAATTAATTCAAATTAATATGTATCAAAGACAT
TAGGTTTTGGGACTAGAAAAGGCGCTTGTAGTAGGTTAGCTTGCTATATACTCTGTACTA
GCACACAATCTTCTATGACTTTTATCATTAGCATTCAAG

> SIV_CJ5B_17q23.3b
AATTTAAAAGTTGTCATTGTGTATTTCATTTCACCAGAATTGAATACAGTTATTATAACC
TCCCCCCCGAAAAAAAGGACTTGTTGAACTCCCCCAATTCCGGGTC

> SIV_RQ2617_17q23.3a
AATTTTGTAGAAAAGAAGGAAGCTGTGGTGGGAGCTGACTTTCCAAATCCAGAAGAAGAG
CTGGTTGC

> SIV_RQ2617_17q23.3b
AATCATATTCCTAGGTTACAAGGCCCAGNAGGTTTGGTGCATAATAAAAACTGGAATCCA
TTAAGGATGGTACATTAGGCTTTTCTCCCCTATGGTCATCTCTTTAGGGAGAACATTTGA
TTATAAAACCTACATATTACTTTGGATCCCGAAACCAAAGAGGTTTC

> SIV_CJ5B_17q24.1
AATTTGATTTGCTTATTCACAGCTTCAATCGAATAGACATTCCGCCCTATGAAAGCTATG
AAAAGCTATACGAAAAGCTGCTAACAGCCATTGAAGAAACATGTGGATTTGCTGTGGAAT
GACGAGCTTCAAGGATTTGCCCAGGACTCTATTTATACAACCCTGACTGACAGTCTCCTT
TCAGCAGAGTTTCAAAGAATGC

> SIV_CJ5B_17q24.3
AATTTATTCTCAGATGAATAATTTTTGTATCAGCTATTCTTATAAGGTAAAAGTTTAATT
ATTCTTATTTATAATGTGTTGTATG

> SIV_CJ5B_17q25.1
AATTTCAGAGCAGAACTTGAAAAAAAAATCATGGAGATGCTGAGCTTGAGCCCTGATCAA
ACTTTATCTGATCTCTATGCTACCTT

> SIV_RQ2617_17q25.1
AATTCTGAATAATACCCAGCCTCAAGCCCGGTGGTTCGGTAGCTCACGTCACTGGAGCGA
GACTGTTGGAACATGCCATCCCATAAGGTGAATACGTATCCATTAGGTGCCAAGAAACAG
GCTTGCTGGCTTTTTCTAGATTTTAAATTGTCAAAGTAATTTCCTGCAATGTTATTTTAA
ATAAACATCCCTAAAATAGAAACAGTTATGTATATGGTAGCCCTCAAGCCTCCAGGAAGT
CCCCAAGCTCACCCAGGGAGAAGCCATTATCTACCCGTAGCAGGCCAAGCAGGGGAGCAG
GTGCTATGGTTTGATGGGATCCCCTCTAAAACCCCAGTTTTGCCAATGTGATAGTATTAA
GAGGTAGGGCCTCTGAGAGGTGATTAGGCCAGGAGGACTC

> SIV_RQ3556_17q25.1
AATTTTTGTCATTAAAGGAAACAAAGGCTCAGGCCATAGACCCTGGAATATTCAGCTATG
AAAATAAGCCTAAGAGTTCCATTGCTCACTTAAAATGTTTT

> SIV_RQ3556_17q25.2
GAATTTTCTTTTGAATTGTTAGACAAAAATAAATAAATAAACCCACAGACGCATGCACAC
GCATGTATGTTCTTCCACCCTGTAGTATAAAGAAAACATTTTGAAATCCGAAAATGAAGT
ATGTTACCTTTTTCCTTCCAGAAGTAGACTGTGGGTGATGTTTGTGTGGTGTGTTTTGCT
CACATTTCTTACTGTAGTTGTATGGTATAAAATCCTCAGTATTTACTTTATTTTTTTCTC
ATTGAGGAAAACAGTAAAATGAGTTAACCTGAAAATGTCCTTTCCAGTTCAGCATTCAGA
GTGAGGAAAGAGGTATAGATACAGTTTAAGGTGAGAACGGAACTGTATTCCGCCGACGTA
TTTGTGAG

> SIV_RQ3556_17q25.3a
NAATTTTCCTATTATACAGTATGATACTTCATTTAAAGTTTATTTTGGTGTGCTGGTAGA
A

> SIV_RQ3556_17q25.3b
AATTATTTGGATCTAACTCTCAGGGATAGAGGCAGCCTGGCAGTGCTCCTTGATCCAGGA
AAGGCAAGAGAAACGAAGGGCTGACTGTGGGGTTGTTGGTGC

> SIV_RQ3556_17q25.3c
GAATTCCGGATCACAGCGTCACCACCTCCTCCCCATGGCCCCCAGAGGGTGACCGGAGCA
TCATCTAGGAGCCAAAGAATGGGGATGAGCAGCGCCGGGGTAGTGTTGANC

> SIV_RQ3556_17q25.3d
AATTTCCCATCATCTAATGATGCTGCACCCATCATAATGCAGCGGAATGCATTTCTCATG
TGTTTGTGGTCATGCTCGTGTAAACGAACCTACTGTGCGGCCAGTCACAGCAAGGGTCTA
GCACACACGACCGATGATGCTAATACAGGACTATGTTACCGGNTTTATGTCTTTACTGGT
ACTTCCTGGTTACTGCATCTCCAATGGGACAATGTATG

> SIV_RQ2617_18q11.2
AATTATTCTAGAAGGTCTATCATAAAGAATAGGAGTTCCAGAAAAAGCAAGGAAGCATAG
GAGGGGATTTGAGGCAGGGTGGGGAA

> SIV_CJ5B_19p13.11
AATTCAGACACCCGGCTTTGTGTCCACTCAGCCCCGTGAAGGCTCCTGTCTGAAATCTGC
ACAAAGCCTGACACACAAGTCTTCAGAAACACGCTGTTTCTTTTTGTCTGGCTCTCCGGG
GAACGGGTGAG

> SIV_CJ5B_19p13.13
AATTCCAGAAATAAAACAAGTCATACCTTTACATTCCAGGCTGTTCTGAGTAGTGTTATG
AAATCTCCCACAGTCCTGGGATGTGAATCATCCCTTTACCCAGCCTTATCCATGTGTCTG
TATAGGCTACCTGTCTGTTAGTCCCTTTATAGCCATCTTGGTCAACAAATCGAAAAAGCA
AAGTGATCAGCCGAGGTAGCTCATGCCTGTAATACCAGCACTTTGGGAGGCCAATGCAGG
AGGACTGCTTGAGGCCAGGAGTTCAAGACCAGCCTGGGAAACAGCAAGACCCTGGTCTCT
TAAAAAAAAAAAAAAGGTATAAATAAGCCGGGTGCGCTTGCACATGCCTGTAGTCCTAGC
TACTTAGGAGGCTGAGGCAGGAGGCTCACTTAAGGCCAGGAGTTGGAGACCAGTCTAGGC
AACACAGCAGACACTCACGTCCCCATCCCTACAAGATAAATAAATTAGCCAGGCGTGGTG
GTGCTCAC

> SIV_CJ5B_19p13.2
TTCAGGAAAGGAGGGGGCAGGGTCATACANGTTGGGGCCCTTTACGTAAGGGGAAATGAC
CTACAGGCTGGTCTTTCTCCAGTTGGGTCTGACCACAGCCCATAANCAAGGTGTGCCACA
GTATGGCCAGTGTCAGAATAAGTAGCGCAGGGCCACAGGACACTGGGGGAACAGCCAGTT
AATATTCCNNAAGGCCTGGTGGGGGGTGGTGGCATTTTAATGAGGATGAAATGGGGGAGT
GAAGCATCCCAGGGAAGCCAAGGGGTAC

> SIV_RQ2617_19p13.2
 AATTTGTCCAAATAAATACANTGGAATGAGGGGTGTTTGCAGAAGGACAGAATGGGCCCA
TGGGTGCACATGGCACCAAGGCTTCTCCAAACGCTGCCCCTCTGCTCCCCAGGGGCTGCA
CGGACGTCATATGCTGTGTATTCCTGCTCCTGGCCATTGTGGGCTACGTGGCTGTGGGCA
TTATAGGTGAGTGGAGAACGGGGCAGGACTTAGAGTTCCAGGGGTGGGCGGAGGCAGCCA
TAGCCTCTGGAGTGGGAACACGGCTGGATTTCAGGAGTGGTAGT

> SIV_RQ3556_19p13.2
AATTCTCATCATTCTTTGGTGCTTTTTTTTCCTTTTTTTTTTTTGAGACGGAGTCACA

> SIV_CJ5B_19p13.3a
AATTTGAATCTCGGATAAGTCATCAATAATTTTTAGGACAGGTATATCCCACATCTTTCA
TTATTTGGTTTTTAGTATAAGTATATCCCACACACCATTTGGGAGATAGTTGTACTAACG
ATTTGCTTTTGAGTATATAAAAC

> SIV_CJ5B_19p13.3b
AATTAAAAAAAAAAGAGGAGAGAATCTAAAAAACAAACAAACAAAAAAACCCCCTCTGAA
ACAAAACACAACACCCAAAAGCAAGAAGAAAAAGAAACAAAAAAGTCATGGAATGGGTGT
GGGGCTGAAAATCGGGGTCTGAAAGGAGGAGGANCTGTGGCTTC

> SIV_RQ2617_19p13.3
AATTTAGAAATGGAACCCGAGTCGCGGGGAGAAAGCGGCAGCTCCCATTCTTGGGGCATT
TCCGTGGCCTCTCCAGCTCTCCAGGCCACAGCTGCCCCGCGGTGAC

> SIV_RQ2617_19q13.2
AATTAGAGATACATTTGAAATATTTATGGATGAAGCAACATTGGTGGATT

> SIV_RQ3556_19q13.2
AATTTTTAGAGACAGGATCTCGCTGGTGTCACCCAGACTATTGGGCAGTGCTGTGATCCT
AGCTCACTGTAGCCTCCAACTCCTGGGCTCAAGCCATCCTCCTGCCTCAGCCTCCCAAGC
AACTGGGACTGCAGGCACCGCCACTGCACCCTGCCTAAAGGAATGACTTGACTTTTAATG
ATTAAGTAGAATCCTGGGTGAAGTCACATGACCCTGGTGCTTTTTTTGGTGGAAGAGCT

> SIV_CJ5B_19q13.32
AATTTACAAAGTTGTCAAACTGCCCAGTGAGGCCTTAATGACCCAAAAGTTAAATGAACA
AAAGCAAACTAACAACAACAACAACAGGAAAAACCTAGTTAGAAATATTTCCTCTTCACT
GAAACACCTGGAGTAAGGCCAGACTAGGTAATTGGCGAGGACAGGAATGGGAATGGGGAT
A

> SIV_CJ5B_19q13.33
AATTCCTCCAGNTATTTATTGAATCGTGAATGGGTTGCAAATGTCGCCGCAATCAGAAAC
TCACCCATCCTGATGCCTCTCTTGGCTTCCCCTTGAGAAGGATGCCTGAGGCGGGATGTC
CCC

> SIV_CJ5B_19q13.41a
AATTCTTACCAGTTTTTTTTTCTTTTTATTAAGAAGAAGGTGACCCTTTTTCTTAAGCCC
AGTGGTATTACAACCAAAACTAGATCCCCACTTTCTCATATTTAGACAATGTTGTTCCTA
ATGATTTCAGTCTTTTGAGTTCAGTCAAGATACTGACAGATTTTATTACCCCCAAACATG
GCTATTTTCTTTTTTCCTCAGTAGATAT

> SIV_CJ5B_19q13.41b
AATTTGTTCCCNGTTTTTTCCTTTATGGCTTTGAAACATGAATATATTTCATATTTGCTT
CTGCNTCCATAGGTTCTTTTGCTTTCTGGTTAGGACTTTAAACGGGGGAAACTTATTTTT
GAGTATGAAATTAGGTAGAAACCTAAGGGTTTTTTTTCCAAACAGATTTATTTCTCGTGT
GAAATAATTCCGAATGTGATAAG

> SIV_RQ3556_19q13.42
AATTTGCACCCGGGATGGACTAACACGCTCCTCTGCCCAAAAGCATCCCAGGACTTCCCC
ATGTTCGGTCATACTGACAAGACTTTGCATCTTCTCTNCCCCCACCCACCTCTTGGCTTA
GTGCTCTGATTGTATCTCCCCCTACTCTCCCCTTCGCGATGCTGATCCAGCCACATGGAC
ATCCTTGCTGTTCCTAGAATACTCCAAGCATGCATCTGCCTCAGGACCTTTGCACGTGNC
CATGCTTTCTGCCCGGAACCACTC

> SIV_CJ5B_20p12.3
TATTTATTCTGTTCCATGCTATTTCTGTTCTTACTCAAAGGGGCACCTCTTTAGAGGCTG
TATTTAATACCTAGTTTGCTGTGATGGTTCTGCTTTGCAATTGACTCTGTTAAACAATTT
CTCATCTCTGTCCATTCATTTGTAATTGGCCTGTAACAATATGTATTAGTCCATTCTTGT
ACTGCTATAAAGAAATGCCAGAGAGTGGGTAATTTATGAAGAAAAGAGGTTTAATTGGCT
CACAGTTCCACAGGCTGTACAGGAAGCT

> SIV_CJ5B_20p13
AATTTGCGTAAAGGGAATAGAGATGCCCTTTGTACGATTTCTATTTACTTTTTGTCGAAA
CTTTTTTGTTTGAAACAAGGTGTCAC

> SIV_RQ2617_20p13
AATTAGCTGGGCATGGTGGCCTGCGCCTGTAATCCCAGCTAGTCGGAAGGCTGAGACAGG
AGAATCGCTTGAACCCGGGAGGCGGAGGTTGCAGTGAGCCAAGATTGCGCCACTCCACTA
CAGCCTGGAACAGAGTGAGACTCTGTCTCAAAAAAAAAAAAAAAAGATAAGTGAAAAAAG
AGATGTGTTAAAATCAGACAGATCTTGGTTCACATCCTGGGTCTGCCACTTATCTGATCC
ATAATCTTGGGCAGATGACTTCCCTGCTCTGGGCCTCTGGACTGACACCCACTTGTCAGG
ATAGTTACCATGGTAC

> SIV_CJ5B_20q11.22
AATTCCAACCCTTGGTATACAGCCCAAAAAATTGAAAGCAGAGACTCAAACAGATACTTG
TATACCAGTATTCATCATCCATTTACCCACACAAAATGTGGTATATACATATACAGATGC
CTCCTGGACTTGGTAAAGGAGTTTTATCCCGTACATCCATCATAAGTCAAAAATATCTTG
AGNTTGAATA

> SIV_CJ5B_20q13.13
AATTTTTTCTGAGATTATGTTCTGCATTTGTGCTTATAAATAATTTACCGCTAGGAGCAG
TAATAAAAGCAGAGATGAAGGCTATTGATTGAAGACCTGTATATACATTTATATATACTA
CATAGAGTATATCACATTTGTGTCAAAGACACAAAGGAAAAT

> SIV_CJ5B_20q13.2
AATTACATTTAAGATGTGAAAATAGAATGTATTTTTCATACTCCTCGCCANCTGGGACAC
TATATTTCTTCATTGACAGCTTTTAATGGCTAAGGATCTTACCACTAATGAAAAAGGGAA
CAGGC

> SIV_CJ5B_20q13.33a
AATTCAAGATCAAACTAGAAGAGACTCCCACTGGACAATGATCGGAGAGTCAGAAGGTCA
ATAAGAATATTAAGAATATTAC

> SIV_CJ5B_20q13.33b
AATTCTGCTATAAGGTGCGCGGGAAACCTTACTTACAATCCTTTATTTTCATAAGGTAAA

> SIV_RQ3556_21q22.12
AATTATTAAGAGGCTAAAATATCAAAGGAGAAGACAAGTTTGTGGAAGGGTCCCTCCTAA
GATCCACAACAGCTGAGGGGTCTAAACATGAGGAAGTGGCTTTAATAGCATTTCTTGGGG
AGTTTGTTTTGAAGTCCTTAACTTCCACACCAATCTGATGTGAGAAAAATAGATGCTTC

> SIV_CJ5B_21q22.3a
AATTTCTAATTTCCACTGAATATATTAGAGAATATTTTGAATAATGAAAATGCAATGCAT
TTAAATATGTGACGTATAACTACAGCAGTGATTAGAGGAAAGTCATAGCTTTAAAGAC

> SIV_CJ5B_21q22.3b
ATTACAGGCGTGAGGCACCGCGCCCGGCCTCATGTGCATTTTTAAAGTGGTAAAAATGTT
CTTAACCCATTTCTCAGTTGTGGT

> SIV_RQ2617_22q11.23
AATTCTCAGCATTTCAGGNTCCTCAGAGTGAAAGGTCCTGAGAATTGATGTTCA

> SIV_RQ3556_22q11.23
TTCTAACAGTACCTCACCAGCTGCTCCAGGAAANCAAGGGCAGGCCCATGCGACTGCTCC
TGGACAAGATGCATCCCTTGGGTGGGTTCCATGAGTTGGCCCGGTGCACAGCAGTCCTGG
ATCCCAGATCCTCACCCTGCTCCACAGCCCCACAAGGCCAGGCTCTGCCCCAGGCACCCA
CCAGCATGGTGCCCAG

> SIV_CJ5B_22q12.1
ATTAATGTTACACCAAGTACTTTTATCATATTTACCTCTCATGGGAGATTTCATGGCGGC
TTCCACCATCCCCACCAGAAGCTGGAGACTCTTGGGGTCTTGAGCCAGTCCAGATGCAAA
GGCTGCCAGGGCATCGGCATGACGTCCAAGGTACTGGAGGGCAACACCCCTGTCGGAAGT
ATG

> SIV_CJ5B_22q12.3
AATTACTGAAATAGAAGCTACTCCTGTTTGTTAGAAAACAGTGGCCCTGCTTCTGTTTTC
AAAATGCTTTGATAAACAAAATGTTGAAAATCTGCCATCTGCCCACAAAAACACCACCCC
AACTTTGGCAGAAAAAGGAAAAACAC

> SIV_RQ2617_22q12.3
AATTCTGGGAGACAGATCTTCACAGCCATTTTAACTTGCAAAGCAGCCTAAGGGGATGGG
ATGGGTCCTTTCTCTGCCTCCAACTCCCCCCAATCAGAATACCCTATGGCTGCCCATTTG
GTTCCCAGGTCAGTCTGAGATCCAAACAAAAGGGGAGGAAGCAACCCTCAGGACGTTTC

> SIV_CJ5B_22q13.1
AATTAAACTTTCTTTCATCACTATTTGAATAGGAAACATCATACCTGGTAAAAGTAG

> SIV_RQ2617_22q13.1a
AATTCCCCAAACTGTCTCCTGGAATGTCTGAACCAAAGAAAAAAAATTGTTTTAAAAGGG
TCCAAATCTTGTGGTCAGAACCTGGAGGGGTGAGGGGTGCAGCAGGGCAGAAGAAAGCTT
CTGCTTTC

> SIV_RQ2617_22q13.1b
AATTAAAATGGTACTTCTCTACCTATCCTCCTCTGCTAGGCCCCCCAGGTCCTCCTCTGT
GAAGTGACTCCCATTATTCACTGTTTCCTGATTTGGTAGGATGTATTTTACTATGTAAAC
ATAGCCCCCTAGGATTATGGAACCCAAAGCAGCATTTATATCTCCATCTAAATGGAGACA
GATAAAATAGTCCAGAAACCTCTCCTCAGGTTGCTTTTGTTGTCTG

> SIV_RQ3556_22q13.1a
AATTCCATTCATTTTGACAGATACACGCACCCATGAAACCCCCCAAGATACGGAACATCA
CAGAACACTTCTATCACCTTGGAAAGCTTCCTTGCACCCCCATGCAGCCCACCTCTCCTC
TGTTTCTCCCTCCCCAC

> SIV_RQ3556_22q13.1b
AAAATGTGCAAAGGACTCAGCCATTCTCCAATAGAAGATACACGAATGGTCAGGCAGCAC
ATGAAAAGGTGCTCCNCATCACTNAATTACAGAAATGCAAACTAAGGTACCACTTCACAC
CCATTAGGGTGGCTTTATCANAAAAATGAAAAGGAGTGCTGGTAAGGAGGTGAAGAAACT
GGAACCCTTGTGTGTAGCTAGTGTGAATGTAAAATGTTAGCAGCTGCAGTAGAAACAGTT
TAGTGATTCCTCAAAAAGTTAAACACAGAAGTTACCATACGAGGCTGGGTGTGGTGGCTC
CCGCCTATAACCCTATCACTTNGGGAGGCCGAGGCGGGCACATCTGCCTGAGCTCAGGAG
TTCAAAACCAGCCTGGGCAAGCCCAGTGAAATCCCCGCATCTACTAAAAAATACAAAAAA
ATTGGCCCGGGTGTGGAGGTGGG

> SIV_CJ5B_22q13.2
AAATTCCAGACTCCCAGAAGAAAAGCAGCTGTTGAGTAGAAACCCATGTTGTTTGCATAG
TCCAGGCACCAGTGAACTGTGGGGTGGCAGGAGCCCTCCTGAGATCCGAGTTCCCAGATG
CCAGCCAAGGGCCACCCCCTGGAATCGGGCCTTTCAAACCAGTAGCAGTCAGCCCAGCTG
CTTCACTCTTCTGCGCAGCTTCTAACCAAGGCCAGGTGCCTGGCCTGAATGTCAGAGTCG
GGGGATATCTGTGATGTAATGGGTCCTAAATGGGATCCTTTAGTCCCACTGGGTGATATC

> SIV_RQ3556_22q13.2
AATTTAACCATTTCCAACATACATATTAAGATTATAGTCTGGGCCAGGTGCATTGGCTCA
CACCTATAATCCCAATGCTTTGAGAAGCCAAAGCCAGAGGACCTG

> SIV_CJ5B_22q13.31
AACTCTGTCATGAACACATTCAGTCTTTAATTTTTAACCCATGGACAGAATCTCAGTTGC
TTGTTGTATTATGATAAGCTCCGTGCCATCAATAAATAATGCCTTGGAAACTGTTGATCA
GCTTGCTCATGGTGTTTAAAAAATAAAAAAATAAAAGGCTTGCTGTATGGGTTATTTTTG
TTCTGAATGTAGCTGTGCATGTTAGCACAGATGTGCCAAAACAACTTTTCAGAACTGCTT
TGTTTTCTCTGCTGCTGCCATGGTTTA

> SIV_CJ5B_Xp11.3
AATTCTTCAGTTCTACCTCATACCAGCCAGTTTTCGCATACCTGTGGCAATTTGTAAGCC
TCTCTATGTACTGGGGTTAAGAACATAAAATTAGTAGTGAGGTGAACCTGTCAGTAGTTC
AAATGTTGATTGCTTTAATAAGCATATGGCCATGTTAAGTTAGCAAGCTTGTAGTTGTGA
TTCCTTATCTACATATGATTTCTATATTTTTCAGTTGACCTAAGAAATGAAACCGAATGA
TACAAGGACAATACAATGTCTGTATTAATAAGTGCCCCCTGCTCTGTTGATCCTGTCCTG
GTTACCATCATTTTCTCATGTCTTGAGTTTCAATTCTTATAGCTGCTTCCTAAAATGATA
CATCTCACACCCTATCTNATGAATTCACTATATACACACAGGTATT

> SIV_RQ3556_Xp11.4a
AATTCTTTTTTATGTGTGCCTTCCTCCTTCCAGGCTGCTCTCAGTACATAAAACACATTT
GCCTTTCCTCCTATTCTTGGTAANCATGGTTAGGTAGCAATTTTGATTAGATTATTTTTC
AGCATTTANCACTGTTATGAATACGTAAGCATTGCTGCAACCAAGCTTANCTATGATTAT
TTTTCCTGTCTTGCTCAACATTTTATTTTATTGGGAATATTAATTGGGTCTTCTTTGGTT
TCACTTTCTCTATAGTACCTATCACTAATTAANC

> SIV_RQ3556_Xp11.4b
AATTCTAAGCATCGGTGGTTGTTCACGCAGATTAACAGGGCTCACCCCAAAGCCTAAGAA
ATGAATGAAATAAAACATGGTAACGTGACATTCACAGAACAATATGTACAACTATATTTT
TCAGGGGGAAAAAAAACAACAGGAC

> SIV_CJ5B_Xq26.3
TCCCATGCATGCAGGTAGAAAACAAGCAGTTGAATGAGTAAGTAATCCACTATTACCAGC
GCAACAGAAGGCCAATAATACACCTCTGCTTCTCTGAAGAGAAAAGAGTATACAGCACTG
TAATTTTATTTTATTTTTTGAGACAGAGTTTCACTTTTGTTGCCCAGGCTGGAGTGCAAT
GGTGTGGTCTCTGCTCACTGCAACCTCTGCCTCCTGGATTCAAGAGATTCTCCTGCCTCA
GCCTCCCCAGGAGCTGGGATTACAGGCACCCTGCCACCCATGCTCAGCTATTTTTATTTT
TATTTTTATTTTGTATTTTTAGTAGAGATGGGGTTTCACCATGTTGGCCAGGCTGCTCTT
GAACTCCTGACCTCAGGTGATCCTCCCACCTCAGCCTCCCAAAGTGCTGAGATTAC

> SIV_CJ5B_Xq28a
AATTTCAAATGATTGATTTTTTTCCTATGTTAATATCAAACAAACTTTTTATTTACAGAA
TAAACCCAACTTGGTTGTAATGTGTTACCATTTTTAACATTGCAGGATTTGGTTTGCTGA
TGTTTTCTTTCTTTTTTTTTAAAGAGACAGGGNTTAGTGGGGCACAGTGGCCTCATGCCT
GTACTCCCAACACTTTGGGAGGCTGAGGCGGACAGAATCACTTGAGCCCAAGAGTTCAAG
ACCAGCCTGGGCAACATGGGGAAACCCTGTCTCTACNAAAAATACAAAAAATTACCTGGG
TGTTTTGGCATGTACCTTTCAGTCCCAGCTACTCTAGAGGCTGAGTTGGGAGGACTGCTT
GAGCCCAGGAGGCAGAGGTTGCAGTGAACTGAGATTGTGCCACTGCACTCCAGCCTAGAT
GACAGAGTAAGACCAT

> SIV_CJ5B_Xq28b
AATTTTGTTGAATGCTTTTTCTGCACTTATTCATACGATCATNCTGATGTTTNCTTATTT
AGNANGACAATATAATAAAATACCATTGATCGATTTTTGAATGTTGAACCCAACTTTGAA
TACCCTGGGATAAANC
